# Supplementary material for: Real‐Time Evolutionary Landscape of the Bronchial Epithelium and Corresponding Dynamic Immune Cell Alterations in Lung Squamous Cell Carcinogenesis
Source: Adv Sci (Weinh). 2025 Jun 5;12(31):e13256. doi: 10.1002/advs.202413256 (PMC12376527; doi:10.1002/advs.202413256)
Supplement: Supplementary file 2 — Supplemental Table 1 [file ADVS-12-e13256-s001.xlsx]

## Sheet: Sheet1
Supplementary Table 1. List of cell numbers and proportions of each sample
Cell types	Normal_1	Normal_2	Hyperplasia	Metaplasia	Dysplasia_1	Dysplasia_2	CIS_1	CIS_2	SCC_1	SCC_2
Endothelial_cells	376 (0.0324)	2132 (0.1569)	3 (0.0003)	1753 (0.2110)	235 (0.0188)	52 (0.0070)	547 (0.0412)	27 (0.0072)	330 (0.0374)	47 (0.0042)
Epithelial_cells	1194 (0.1030)	2569 (0.1890)	286 (0.0328)	571 (0.0687)	3606 (0.2890)	4119 (0.5542)	8405 (0.6337)	2845 (0.7599)	5625 (0.6367)	11160 (0.9866)
Mesothelial_cells	566 (0.0488)	70 (0.0052)	0 (0.0000)	2 (0.0002)	47 (0.0038)	47 (0.0063)	1 (0.0001)	7 (0.0019)	80 (0.0091)	1 (0.0001)
Smooth_muscle_cells	1309 (0.1129)	978 (0.0720)	549 (0.0630)	954 (0.1148)	480 (0.0385)	243 (0.0327)	890 (0.0671)	21 (0.0056)	608 (0.0688)	41 (0.0036)
Fibroblasts	53 (0.0046)	676 (0.0497)	7 (0.0008)	103 (0.0124)	402 (0.0322)	39 (0.0052)	400 (0.0302)	2 (0.0005)	565 (0.0640)	4 (0.0004)
B_cells	32 (0.0028)	296 (0.0218)	510 (0.0585)	551 (0.0663)	89 (0.0071)	6 (0.0008)	105 (0.0079)	6 (0.0016)	51 (0.0058)	3 (0.0003)
T_cells	155 (0.0134)	580 (0.0427)	3019 (0.3463)	1162 (0.1398)	932 (0.0747)	242 (0.0326)	845 (0.0637)	48 (0.0128)	260 (0.0294)	9 (0.0008)
NK_cells	7 (0.0006)	37 (0.0027)	2320 (0.2661)	95 (0.0114)	73 (0.0059)	20 (0.0027)	49 (0.0037)	3 (0.0008)	53 (0.0060)	1 (0.0001)
Myeloid_cells	7469 (0.6442)	4707 (0.3464)	1303 (0.1495)	2275 (0.2738)	4371 (0.3503)	1882 (0.2532)	1327 (0.1)	450 (0.1202)	900 (0.1019)	38 (0.0034)
Neutrophils	84 (0.0072)	1537 (0.1131)	714 (0.0819)	840 (0.1011)	2099 (0.1682)	699 (0.0940)	549 (0.0414)	133 (0.0355)	312 (0.0353)	6 (0.0005)
Undefinition	350 (0.0302)	8 (0.0006)	7 (0.0008)	3 (0.0004)	143 (0.0115)	84 (0.0113)	146 (0.0110)	202 (0.0540)	51 (0.0058)	2 (0.0002)
