# Supplementary material for: Real‐Time Evolutionary Landscape of the Bronchial Epithelium and Corresponding Dynamic Immune Cell Alterations in Lung Squamous Cell Carcinogenesis
Source: Adv Sci (Weinh). 2025 Jun 5;12(31):e13256. doi: 10.1002/advs.202413256 (PMC12376527; doi:10.1002/advs.202413256)
Supplement: Supplementary file 3 — Supplemental Table 2 [file ADVS-12-e13256-s002.xlsx]

## Sheet: Sheet1
Supplementary Table 2. List of canonical markers to assign the cell types
Class	Cell types	Genes
9 cell lineages	Epithelial cells	EPCAM,CDH1
	T lymphocytes	CD3E, CD3G
	B lymphocytes	IGKC, IGHM, MEF2C, CD74
	Myeloid cells	AIF1, CD68
	NK cells	PRF1, XCL1, CD7,GAMA
	Smooth muscle cells	MGP, SPARCL1, COL3A1
	Fibroblasts	DCN, DPT, IGFBP4
	Endothelial cells	VWF, KDR, COL4A1
	Neutrophils	S100A9, S100A8, IL1R2
	Mesothelial cells	COL3A1, GPC3, MSLN
A subset of Epithelial cells	Alveolar type Ⅰcells	AGER, EMP2, PDPN
	Alveolar type Ⅱcells	DEFB4, SLC34A2, LAMP3
	Club cells	SCGB3A2, SCGB3A1, CHIA
	Ciliated cells	SEC14L4, DYNLRB2, TPPP3
	Brush cells	DCLK1, LTC4S, LRMP
A subset of Myeloid cells	Alveolar_macrophages	PLET1, LPL, FABP4, MT2A
	monocyte-derived macrophages	CTSK, PLD3, TREM2
	Proliferating_macrophages	CENPF, MKI67, TOP2A
	Plasmacytoid_dentritic_cells	CD7, CYB561A3, IRF8
	Conventional_dentritic_cells	RT1-BA, HAVCR2, RT1-BB, CCL17
	Classical_monocytes	FCNB, VCAN, MEFV
	Non-classical_monocytes	MAL, GJB2, POU2F2, DEFB14
A subset of T cells	Naive_T	LEF1, PLAC8, SELL
	Cytototic_T	IFITM1, FCER1G, KLRB1A
	Exhaust_T	LAG3, TIGIT
	Memory_T	LAT
	Helper_T	CD7, IL2RA
	Regulatory_T	ICOS, FOXP3
	Proliferating_T	HMGB2, TOP2A, MKI67
	Gamma_delta_T	IL17A, SCART1
	Quiescent_T	KLF2
