# Supplementary material for: Real‐Time Evolutionary Landscape of the Bronchial Epithelium and Corresponding Dynamic Immune Cell Alterations in Lung Squamous Cell Carcinogenesis
Source: Adv Sci (Weinh). 2025 Jun 5;12(31):e13256. doi: 10.1002/advs.202413256 (PMC12376527; doi:10.1002/advs.202413256)
Supplement: Supplementary file 4 — Supplemental Table 3 [file ADVS-12-e13256-s003.xlsx]

## Sheet: Sheet1
Supplementary Table 3. List of genes specific to the states (S1, S2, and S3) of malignant and normal epithelial cells
S1 | cell state 1 of maligant epithelial cells								S2 | cell state 2 of maligant epithelial cells								S3 | cell state 3 of maligant epithelial cells
Genes	log2FC	p-value	Bonferroni	PCT1	PCT2	Positive hits		Genes	log2FC	p-value	Bonferroni	PCT1	PCT2	Positive hits		Genes	log2FC	p-value	Bonferroni	PCT1	PCT2	Positive hits
Krt10	2.32625	0	0	0.741	0.367	√		Cd177	1.98553	1.29871e-46	2.2395e-42	0.517	0.207	√		Ly6d	1.87856	3.41118e-179	5.88225e-175	0.642	0.264	√
Krt1	1.95467	0	0	0.783	0.482	√		Sftpc	1.96178	2.38933e-09	4.12016e-05	0.683	0.664	√		Naaa	1.79008	8.97045e-111	1.54686e-106	0.523	0.235	√
Gjb2	1.84245	0	0	0.63	0.336	√		Spp1	1.88127	3.18877e-53	5.49872e-49	0.323	0.047	√		Ctsd	1.74056	7.73466e-74	1.33376e-69	0.721	0.669	√
Sprr1b	1.71608	0	0	0.472	0.131	√		Ly6d	1.67526	9.52639e-75	1.64273e-70	0.63	0.187	√		Ccl6	1.73839	1.0573e-84	1.82321e-80	0.504	0.263	√
Fabp5	1.61358	0	0	0.98	0.908	√		Gpnmb	1.63185	1.82899e-62	3.15391e-58	0.655	0.317	√		Vim	1.73687	6.00126e-88	1.03486e-83	0.593	0.366	√
Cnfn	1.54574	0	0	0.426	0.15	√		Naaa	1.62314	6.29869e-56	1.08615e-51	0.675	0.377	√		Sparc	1.73561	3.7597e-31	6.48323e-27	0.398	0.266	√
Krt16	1.49589	0	0	0.425	0.234	√		Fabp5	1.60592	1.72937e-85	2.98212e-81	0.77	0.322	√		Tyrobp	1.72536	1.14639e-91	1.97683e-87	0.558	0.308	√
S100a9	1.45892	0	0	0.525	0.359	√		Ctsd	1.60555	3.15995e-67	5.44902e-63	0.851	0.685	√		Fcer1g	1.72533	4.05913e-97	6.99957e-93	0.526	0.256	√
Sprr1a	1.37187	0	0	0.699	0.441	√		Ftl1	1.60274	1.11406e-89	1.92109e-85	0.981	0.943	√		S100a6	1.70343	1.42778e-212	2.46206e-208	0.989	0.82	√
Lgals7	1.34932	0	0	0.937	0.674	√		Tmsb4x	1.56218	4.50553e-113	7.76933e-109	1	0.997	√		Aqp5	1.70224	6.59764e-33	1.1377e-28	0.376	0.235	√
Ndufa4l2	1.33884	0	0	0.382	0.108	√		Sprr1a	1.45645	7.22293e-22	1.24552e-17	0.285	0.108	√		Ftl1	1.67829	1.25177e-103	2.15856e-99	0.904	0.925	√
Mal	1.33582	0	0	0.614	0.264	√		LOC100360087	1.45149	1.06302e-70	1.83307e-66	0.883	0.759	√		Aebp1	1.63058	3.71224e-28	6.40139e-24	0.339	0.214	√
Ly6d	1.32563	0	0	0.982	0.805	√		Npc2	1.42911	7.44152e-58	1.28322e-53	0.774	0.563	√		Gpnmb	1.60301	9.96344e-102	1.7181e-97	0.482	0.213	√
Dmkn	1.30325	0	0	0.715	0.511	√		Cxcl2	1.40104	3.08977e-37	5.328e-33	0.426	0.157	√		Ager	1.5706	0.950511	1	0.347	0.473	√
Calml3	1.29547	0	0	0.608	0.398	√		Tyrobp	1.39516	1.90207e-54	3.27993e-50	0.74	0.434	√		Cryab	1.56773	4.72854e-65	8.1539e-61	0.293	0.104	√
LOC102550598	1.24724	0	0	0.301	0.097	√		Fcer1g	1.32785	3.03581e-49	5.23494e-45	0.689	0.39	√		Trem2	1.5089	2.56771e-163	4.42776e-159	0.363	0.079	√
Glrx	1.20558	6.80108e-305	1.17278e-300	0.575	0.572	√		Ccl6	1.21704	7.52413e-34	1.29746e-29	0.626	0.386	√		LOC100360087	1.48825	3.26517e-94	5.63046e-90	0.821	0.812	√
MGC105649	1.19018	0	0	0.53	0.302	√		Trem2	1.20205	1.35891e-47	2.34331e-43	0.413	0.116	√		S100a11	1.44136	3.12994e-217	5.39728e-213	0.95	0.911	√
LOC298795	1.07868	7.49014e-89	1.2916e-84	0.469	0.543	√		Vim	1.19428	2.04197e-49	3.52118e-45	0.787	0.549	√		Cxcl2	1.41369	9.72459e-51	1.67691e-46	0.341	0.165	√
Rbp2	1.06874	1.0427e-233	1.79803e-229	0.446	0.334	√		Bcl2a1	1.18735	3.5459e-38	6.11454e-34	0.526	0.249	√		Krt7	1.40591	2.28395e-59	3.93844e-55	0.526	0.32	√
Gapdh	1.0312	0	0	0.892	0.955	√		Cxcl3	1.18306	8.26252e-36	1.42479e-31	0.534	0.251	√		Mrc1	1.39651	1.41849e-121	2.44604e-117	0.417	0.131	√
Fgfbp1	1.01635	0	0	0.613	0.55	√		Chia	1.15117	9.67116e-14	1.6677e-09	0.319	0.17	√		Krt5	1.39563	3.00189e-136	5.17645e-132	0.716	0.365	√
Ndrg1	1.00394	8.37576e-94	1.44432e-89	0.487	0.56	√		Cyba	1.13919	2.92439e-40	5.04282e-36	0.738	0.561	√		Bcl2a1	1.36754	2.90021e-99	5.00112e-95	0.423	0.161	√
Egln3	0.991814	3.91667e-142	6.75391e-138	0.525	0.585			S100a11	1.13161	1.97531e-91	3.40623e-87	0.987	0.927	√		Cyp2b1	1.36247	3.80832e-32	6.56707e-28	0.394	0.246	√
LOC689230	0.987682	2.50811e-232	4.32499e-228	0.186	0.067			Mrc1	1.12984	7.72223e-41	1.33162e-36	0.542	0.235	√		Prdx5	1.31329	4.97202e-70	8.57374e-66	0.754	0.752	√
Krt7	0.984936	0	0	0.676	0.488			Cybb	1.11576	5.91745e-37	1.02041e-32	0.553	0.272	√		Txn1	1.3023	1.93229e-162	3.33204e-158	0.915	0.851	√
LOC691807	0.980692	0	0	0.71	0.863			Cd68	1.11296	8.17865e-31	1.41033e-26	0.46	0.226	√		Gpx1	1.29367	4.21155e-114	7.26241e-110	0.841	0.825	√
Krt13	0.955799	2.58099e-180	4.45067e-176	0.277	0.159			Gpx1	1.10839	2.07178e-43	3.57258e-39	0.843	0.8	√		Laptm5	1.28592	1.97986e-93	3.41407e-89	0.46	0.191	√
Scgb1a1	0.944767	0	0	1	0.996			Lgals1	1.07179	1.11934e-37	1.93019e-33	0.421	0.154	√		Tmsb10	1.28392	1.0157e-166	1.75148e-162	0.929	0.809	√
Mt-co3	0.941466	0	0	0.996	1			Dbi	1.06802	1.33573e-38	2.30333e-34	0.804	0.689	√		Clic5	1.28283	2.58806e-47	4.46285e-43	0.319	0.142	√
AC134224.1	0.940369	0	0	0.803	0.909			Tmsb10	1.05355	4.24076e-69	7.31277e-65	0.945	0.873	√		Cybb	1.2569	1.33063e-88	2.29453e-84	0.401	0.152	√
Slc2a1	0.931913	0	0	0.766	0.838			Ctsz	1.0441	2.34047e-22	4.03591e-18	0.534	0.375	√		Anxa1	1.24752	9.61195e-139	1.65748e-134	0.887	0.672	√
Fam162a	0.914294	3.9085e-231	6.73981e-227	0.649	0.793			Igf1	1.04402	4.6465e-34	8.01242e-30	0.455	0.194	√		Tmsb4x	1.24114	4.14528e-215	7.14812e-211	1	0.997	√
Cd59	0.909508	2.19995e-298	3.79359e-294	0.69	0.834			Ifi30	1.00737	3.19713e-21	5.51314e-17	0.511	0.352	√		Clec7a	1.2266	1.52876e-101	2.63619e-97	0.43	0.156	√
Lypd3	0.906829	8.42909e-147	1.45351e-142	0.574	0.703			Nqo1	0.990999	2.26218e-44	3.90091e-40	0.838	0.671			Pdpn	1.22575	2.42519e-43	4.18201e-39	0.373	0.193	√
Akr1b10	0.887039	9.5867e-09	0.000165313	0.336	0.423			Lgmn	0.989593	1.33451e-17	2.30122e-13	0.436	0.29			Cd9	1.20796	6.83255e-175	1.1782e-170	0.928	0.641	√
Pgam1	0.860191	0	0	0.746	0.904			Rpl32	0.985316	2.56604e-49	4.42488e-45	0.857	0.585			Psap	1.20054	4.3284e-77	7.4639e-73	0.686	0.552	√
AABR07044711.1	0.835109	1.31718e-72	2.27134e-68	0.551	0.769			LOC100361854	0.975891	2.09407e-64	3.61102e-60	0.979	0.834			Anxa8	1.19862	3.35421e-103	5.784e-99	0.734	0.45	√
Ldha	0.833586	0	0	0.951	0.986			LOC100360841	0.969173	2.59998e-40	4.4834e-36	0.775	0.554			Cd68	1.19287	6.06742e-84	1.04627e-79	0.365	0.137	√
Gja1	0.828956	1.69223e-126	2.91808e-122	0.606	0.787			Krt5	0.964053	2.58875e-50	4.46404e-46	0.723	0.292			Lgals7	1.18157	2.65849e-51	4.58429e-47	0.323	0.149	√
Cst6	0.826556	2.46561e-100	4.2517e-96	0.48	0.53			LOC100360057	0.932954	3.45766e-58	5.96239e-54	0.947	0.806			Clic3	1.18054	0.34251	1	0.381	0.482	√
Ctsd	0.822918	3.98014e-151	6.86334e-147	0.639	0.861			Rpl27a	0.931624	3.61567e-64	6.23486e-60	0.994	0.904			Timp3	1.1776	6.61474e-21	1.14065e-16	0.264	0.159	√
AABR07034362.2	0.817998	1.14211e-123	1.96945e-119	0.203	0.112			Rps12	0.930245	5.1779e-55	8.92878e-51	0.951	0.758			Emp2	1.17274	0.000576469	1	0.375	0.413	√
Gnas.1	0.809164	6.14041e-21	1.05885e-16	0.488	0.705			Rps15a	0.927331	1.85894e-53	3.20556e-49	0.943	0.776			Sec14l3	1.17272	1.13661e-07	0.00195997	0.323	0.291	√
Cysrt1	0.802606	6.91156e-07	0.0119183	0.254	0.29			Adh7	0.924889	1.58887e-35	2.73984e-31	0.621	0.272			S100a10	1.15328	1.2943e-73	2.23189e-69	0.647	0.471	√
Ptgr1	0.799592	2.56891e-286	4.42984e-282	0.674	0.654			Krt1	0.921648	6.83242e-15	1.17818e-10	0.221	0.087			Icam1	1.13772	2.66086e-06	0.0458838	0.341	0.329	√
Aldoa	0.794242	0	0	0.917	0.984			Clec7a	0.907403	5.66622e-27	9.77082e-23	0.538	0.301			Actg1	1.11581	1.91772e-56	3.30692e-52	0.534	0.376	√
Sult2b1	0.773413	1.33489e-21	2.30189e-17	0.205	0.19			Prss30	0.901338	2.65451e-28	4.57743e-24	0.277	0.077			Lgals1	1.11461	1.6935e-78	2.92027e-74	0.343	0.127	√
Aqp3	0.770208	1.91077e-107	3.29494e-103	0.613	0.806			MGC105649	0.895526	5.81629e-25	1.00296e-20	0.342	0.133			Gsta4	1.10058	9.2794e-38	1.60014e-33	0.589	0.485	√
RGD1563060	0.749216	2.74569e-109	4.73466e-105	0.149	0.072			Pfn1	0.894352	4.74934e-55	8.18975e-51	0.919	0.887			Myl12a	1.08826	6.14231e-103	1.05918e-98	0.855	0.84	√
Krt14	0.748681	0	0	0.798	0.806			Car2	0.888764	1.04413e-35	1.80051e-31	0.525	0.224			Cstb	1.07587	4.32433e-70	7.45688e-66	0.757	0.765	√
Nrarp	0.748635	0.138992	1	0.274	0.377			Ccl3	0.881915	2.25859e-20	3.89471e-16	0.355	0.168			Hopx	1.05789	0.000489562	1	0.506	0.593	√
Nucb2	0.746794	0.00971727	1	0.405	0.589			Rps21	0.879249	7.60281e-42	1.31103e-37	0.866	0.705			Wfdc1	1.05688	2.51666e-07	0.00433972	0.191	0.139	√
Hspb1	0.744357	2.9595e-115	5.10337e-111	0.585	0.683			Rps28	0.875574	4.04133e-54	6.96887e-50	0.97	0.852			AABR07060833.1	1.0377	9.06141e-23	1.56255e-18	0.216	0.112	√
Slpi	0.741743	2.49003e-27	4.29381e-23	0.139	0.106			LOC108351482	0.873898	3.06328e-52	5.28231e-48	0.925	0.798			Igf1	1.02842	5.49957e-94	9.48346e-90	0.345	0.107	√
Car2	0.734451	0	0	0.893	0.887			Rpl6	0.866805	3.6289e-37	6.25768e-33	0.845	0.702			Dbi	1.01701	8.42041e-52	1.45201e-47	0.769	0.791	√
Eno1	0.734116	0	0	0.842	0.963			Ptgr1	0.863623	3.31141e-14	5.7102e-10	0.308	0.164			Sh3bgrl3	1.0154	7.93885e-49	1.36898e-44	0.613	0.526	√
Abhd17c	0.728052	9.4572e-11	1.6308e-06	0.333	0.543			Rpl35	0.861854	8.84107e-54	1.52455e-49	0.972	0.884			Krt17	1.00996	1.35893e-122	2.34334e-118	0.802	0.447	√
Lratd1	0.727289	0.000107166	1	0.285	0.418			Ctsk	0.855152	7.36721e-37	1.2704e-32	0.291	0.063			Fth1	1.0015	1.37374e-163	2.36888e-159	1	0.998	√
Ptbp3	0.714993	5.34059e-43	9.20932e-39	0.239	0.425			Laptm5	0.853655	1.99457e-21	3.43944e-17	0.515	0.315			Gapdh	0.998113	8.14113e-53	1.40386e-48	0.642	0.558
Npc2	0.706579	3.31243e-43	5.71195e-39	0.557	0.811			Ethe1	0.853321	2.2144e-09	3.81852e-05	0.366	0.264			Cav1	0.983876	1.34741e-37	2.32347e-33	0.261	0.112
Ero1a	0.704275	3.18888e-11	5.49891e-07	0.211	0.312			Il18	0.849385	3.16987e-21	5.46612e-17	0.409	0.211			Lgals3	0.971373	3.87942e-48	6.68967e-44	0.645	0.525
Rab10	0.699693	0.427158	1	0.473	0.798			Rpl37	0.847746	5.24287e-46	9.0408e-42	0.898	0.726			Akap5	0.969917	1.0526e-64	1.8151e-60	0.267	0.081
Rab11a	0.692724	2.93574e-44	5.06239e-40	0.559	0.831			Hist1h1b	0.846193	7.4942e-11	1.2923e-06	0.209	0.103			Capn2	0.967558	3.82057e-26	6.58819e-22	0.459	0.369
Scd2	0.69204	9.58864e-216	1.65347e-211	0.726	0.922			Rps27a.1	0.834779	1.38636e-49	2.39065e-45	0.957	0.872			Gprc5a	0.96565	0.0160506	1	0.341	0.379
Anxa8	0.691515	0	0	0.931	0.984			Rpl32.1	0.832385	1.52174e-20	2.62408e-16	0.547	0.373			Ctsk	0.96522	6.86281e-83	1.18342e-78	0.219	0.051
LOC100360087	0.676698	0	0	0.826	0.952			Fau	0.830897	1.81123e-56	3.12328e-52	0.979	0.916			Aif1	0.964259	4.78781e-59	8.2561e-55	0.325	0.136
Mt-co1	0.666275	0	0	0.996	0.999			Serpinb1a	0.826978	1.62421e-36	2.80079e-32	0.787	0.474			Ifi30	0.955221	4.92217e-20	8.48779e-16	0.48	0.453
Cotl1	0.664131	0.0223794	1	0.446	0.677			Cstb	0.825565	1.42446e-35	2.45633e-31	0.834	0.793			Ooep	0.955087	1.48189e-26	2.55538e-22	0.16	0.064
Ptgs1	0.663825	8.39354e-06	0.144738	0.308	0.459			LOC684988	0.823509	1.00425e-41	1.73173e-37	0.889	0.753			LOC100361457	0.944894	1.35949e-140	2.3443e-136	0.947	0.908
Sdc1	0.65747	0	0	0.842	0.964			Cfd	0.814578	1.00543e-26	1.73376e-22	0.302	0.103			Car2	0.943214	7.97312e-35	1.37488e-30	0.609	0.549
Qsox1	0.65543	1.70294e-07	0.00293656	0.232	0.333			LOC100362027	0.804756	2.03748e-20	3.51342e-16	0.677	0.6			Tuba1a	0.940066	4.54272e-17	7.83347e-13	0.537	0.528
S100a16	0.651544	0	0	0.927	0.985			Sh3bgrl3	0.801036	2.00955e-23	3.46526e-19	0.683	0.575			S100a8	0.938972	6.70232e-17	1.15575e-12	0.197	0.112
Zbed5	0.650731	5.84285e-08	0.00100754	0.509	0.816			Rpl26	0.79983	1.77322e-35	3.05774e-31	0.84	0.684			Actb	0.936833	2.56432e-117	4.42191e-113	0.931	0.957
AABR07001416.1	0.647347	8.89109e-19	1.53318e-14	0.203	0.314			Rps8	0.79967	2.35942e-56	4.06858e-52	0.992	0.955			Ly49si1	0.935492	1.2693e-85	2.18877e-81	0.272	0.076
Pgk1	0.643872	1.10596e-227	1.90711e-223	0.733	0.923			Dmkn	0.799112	3.12503e-19	5.3888e-15	0.257	0.093			B2m	0.93301	2.50053e-140	4.31192e-136	0.97	0.971
Ppia	0.642897	0	0	0.829	0.963			Top2a	0.793563	8.08628e-22	1.3944e-17	0.166	0.032			Dstn	0.924419	6.83675e-106	1.17893e-101	0.935	0.933
Btf3	0.641586	0.133924	1	0.457	0.758			B2m	0.788323	1.32561e-60	2.28589e-56	0.981	0.974			Pfn1	0.918606	1.18176e-109	2.03782e-105	0.899	0.931
Prr13	0.640459	0.00332752	1	0.43	0.715			Tubb5	0.786704	1.11115e-09	1.91606e-05	0.46	0.364			Anxa5	0.918171	3.9784e-37	6.86035e-33	0.667	0.639
Mall	0.640061	0.00179883	1	0.388	0.606			Rpl36	0.782831	5.44794e-41	9.39443e-37	0.902	0.752			Serpinb5	0.917495	1.6336e-57	2.81697e-53	0.344	0.153
Dsc3	0.639185	0.000194044	1	0.278	0.397			Ppp1r14b	0.782687	4.24119e-17	7.31351e-13	0.566	0.438			Prdx1	0.907966	1.35567e-65	2.33772e-61	0.769	0.755
Gpi	0.637716	0.036453	1	0.486	0.79			Rps25	0.78203	1.15417e-20	1.99025e-16	0.643	0.491			Myl6	0.901808	1.82172e-142	3.14138e-138	0.966	0.974
LOC100362149	0.634195	1.0206e-297	1.75992e-293	0.777	0.949			Serpinb5	0.781727	1.9809e-17	3.41586e-13	0.4	0.217			Krt1	0.895722	3.08666e-15	5.32263e-11	0.174	0.098
Arpc4	0.631568	0.400233	1	0.482	0.809			Phlda1	0.780743	1.7896e-13	3.08599e-09	0.487	0.346			Timp2	0.892959	2.5619e-44	4.41774e-40	0.708	0.701
Ckmt1	0.625329	1.28546e-11	2.21666e-07	0.515	0.786			Rps20	0.778029	2.11366e-45	3.6448e-41	0.951	0.822			LOC100360841	0.890327	8.22182e-60	1.41777e-55	0.758	0.758
Pnn	0.624876	5.64511e-13	9.73443e-09	0.429	0.766			Rps10l1	0.777248	2.40332e-32	4.14429e-28	0.819	0.667			Fgfbp1	0.889681	2.68761e-42	4.63451e-38	0.208	0.078
Klk13	0.620037	4.57914e-62	7.89627e-58	0.101	0.051			Mgst2	0.777163	1.91543e-20	3.30297e-16	0.638	0.496			Il18	0.88616	5.17535e-46	8.92437e-42	0.338	0.163
Acp5	0.619659	2.7283e-19	4.70468e-15	0.377	0.66			Rps2	0.77479	2.96092e-47	5.10582e-43	0.97	0.866			Msn	0.885979	5.97817e-26	1.03088e-21	0.633	0.616
Gltp	0.619636	3.13129e-30	5.3996e-26	0.314	0.547			Grn	0.773805	5.13481e-11	8.85447e-07	0.468	0.375			Cd99	0.881342	0.00073432	1	0.52	0.647
Dynll1	0.617158	0	0	0.887	0.978			Rpl34	0.77173	2.57975e-49	4.44852e-45	0.97	0.862			Pmp22	0.879094	0.937426	1	0.296	0.372
P4hb	0.616739	3.30479e-17	5.69879e-13	0.538	0.851			Rpl36al	0.770518	3.40831e-34	5.87728e-30	0.847	0.668			AABR07034362.2	0.878275	3.62224e-30	6.24619e-26	0.129	0.042
Lrrfip1	0.616029	1.36404e-33	2.35216e-29	0.279	0.483			Rpl28	0.769604	2.6605e-52	4.58776e-48	0.975	0.89			Mrpl14	0.876868	8.04423e-05	1	0.458	0.529
Crybb1	0.613995	3.32217e-33	5.72875e-29	0.173	0.135			Ppt1	0.768624	1.08261e-19	1.86686e-15	0.372	0.192			Dmkn	0.876466	3.42877e-31	5.91258e-27	0.214	0.097
Alpl	0.598342	0.0073499	1	0.192	0.249			Ly49si1	0.768459	3.73332e-24	6.43774e-20	0.313	0.122			Rps24	0.869837	1.51092e-109	2.60544e-105	0.922	0.898
Ddx39b	0.594638	0.162507	1	0.474	0.799			Defb4	0.760418	4.93218e-12	8.50505e-08	0.14	0.045			Cfl1	0.864754	1.18064e-69	2.03589e-65	0.785	0.782
Anxa3	0.588716	9.99362e-27	1.7233e-22	0.28	0.465			Lyz2	0.759574	1.73994e-45	3.00035e-41	0.949	0.931			Vegfa	0.864658	2.2226e-06	0.0383265	0.387	0.384
Sbsn	0.587467	1.38959e-15	2.39621e-11	0.128	0.107			Uba52	0.759053	3.23735e-52	5.58248e-48	0.981	0.93			Pabpc1	0.862282	2.38954e-46	4.12053e-42	0.727	0.748
AABR07012302.1	0.578588	3.05785e-15	5.27295e-11	0.128	0.108			Rpl27	0.753771	2.11661e-38	3.64988e-34	0.913	0.836			Ppt1	0.858815	2.482e-57	4.27996e-53	0.305	0.123
Perp	0.57811	0	0	0.913	0.99			Pld3	0.752692	1.6594e-10	2.86148e-06	0.402	0.305			Smpdl3a	0.855424	9.30618e-26	1.60476e-21	0.382	0.276
Aox4	0.577949	7.24329e-27	1.24903e-22	0.188	0.155			Capg	0.752448	1.50874e-19	2.60168e-15	0.583	0.4			LOC108351482	0.855169	2.91494e-109	5.02652e-105	0.911	0.898
Gng10	0.577417	0.00147989	1	0.51	0.84			Rps11	0.751701	8.19091e-47	1.41244e-42	0.972	0.88			Crip2	0.850365	0.0525301	1	0.438	0.651
Twf1	0.57204	2.36898e-26	4.08508e-22	0.374	0.672			Txn1	0.743132	2.4148e-42	4.16408e-38	0.934	0.92			Adh7	0.832693	8.4325e-42	1.4541e-37	0.474	0.292
Adh7	0.567205	0	0	0.922	0.963			Rpl37a	0.738392	8.64026e-51	1.48993e-46	0.981	0.934			Ctsz	0.8318	1.49469e-09	2.57744e-05	0.481	0.526
Gjb6	0.565113	4.61338e-68	7.95532e-64	0.115	0.06			Fth1	0.734776	3.03381e-62	5.2315e-58	1	1			Fam25a	0.831323	1.50147e-39	2.58913e-35	0.208	0.081
Elovl1	0.564947	8.54062e-64	1.47274e-59	0.299	0.574			Prdx5	0.732307	7.29452e-30	1.25787e-25	0.874	0.875			Gmfg	0.831292	1.06251e-29	1.83219e-25	0.361	0.231
Prss27	0.56031	1.83476e-114	3.16387e-110	0.115	0.045			Krt15	0.729957	1.09171e-61	1.88254e-57	0.887	0.344			G0s2	0.829617	4.98497e-35	8.59607e-31	0.273	0.132
Gstm1	0.55919	5.12492e-10	8.83741e-06	0.365	0.562			LOC103692785	0.727643	3.34832e-18	5.77385e-14	0.649	0.504			LOC103692785	0.829396	2.09388e-38	3.61068e-34	0.679	0.688
Clic3	0.556779	0.000730082	1	0.203	0.267			Rpl18a	0.719841	1.78764e-44	3.0826e-40	0.966	0.889			Crip1	0.829158	1.79313e-55	3.09208e-51	0.756	0.711
Sfn	0.554318	9.54807e-57	1.64647e-52	0.196	0.361			Pabpc1	0.716644	5.84578e-22	1.00805e-17	0.747	0.661			LOC684988	0.822697	9.53073e-83	1.64348e-78	0.875	0.874
Slc25a39	0.54665	1.50062e-10	2.58767e-06	0.437	0.769			C3	0.715646	2.14407e-05	0.369723	0.345	0.276			Perp	0.821975	2.8117e-49	4.84849e-45	0.684	0.542
Mycl	0.546195	1.17437e-42	2.02508e-38	0.192	0.335			Rps24	0.711758	1.00607e-39	1.73487e-35	0.932	0.906			Taldo1	0.821958	1.71906e-37	2.96435e-33	0.701	0.733
Slc7a11	0.546127	8.58866e-08	0.00148103	0.16	0.22			Tf	0.710063	1.92304e-08	0.00033161	0.415	0.319			Tacstd2	0.82042	3.28191e-27	5.65933e-23	0.425	0.299
Krt19	0.537915	2.13185e-07	0.00367617	0.232	0.327			Eef1b2	0.708632	1.70529e-26	2.94061e-22	0.817	0.709			Ppia	0.818551	4.68923e-40	8.0861e-36	0.677	0.673
Sqle	0.536962	6.66981e-58	1.15014e-53	0.229	0.421			Abracl	0.70765	2.13567e-13	3.68275e-09	0.464	0.333			Pla2g2d	0.816802	8.91517e-48	1.53733e-43	0.276	0.114
Atp6v0c	0.53512	6.65952e-245	1.14837e-240	0.794	0.972			S100a6	0.707271	4.0306e-41	6.95037e-37	0.957	0.852			Myl12b	0.813778	5.64797e-50	9.73936e-46	0.734	0.757
Tubb4b	0.535115	5.59788e-15	9.65298e-11	0.543	0.807			Erp29	0.705337	4.79762e-08	0.000827301	0.466	0.398			Nedd9	0.812928	1.22168e-09	2.10666e-05	0.377	0.339
Tgm1	0.533522	6.80439e-16	1.17335e-11	0.184	0.275			Rps18	0.698714	6.50014e-43	1.12088e-38	0.972	0.877			Rpl32	0.811597	1.92488e-63	3.31927e-59	0.809	0.814
Jup	0.533455	1.93666e-30	3.33957e-26	0.584	0.871			Cd53	0.696242	2.44772e-16	4.22084e-12	0.326	0.165			Cfd	0.810412	2.1287e-54	3.67074e-50	0.216	0.07
Ethe1	0.529374	1.51069e-37	2.60504e-33	0.353	0.633			Rpl41	0.696041	1.98469e-57	3.4224e-53	0.996	0.987			Acp5	0.809332	9.80601e-20	1.69095e-15	0.411	0.335
Sh3bgrl3	0.523226	2.37805e-59	4.10071e-55	0.63	0.905			Arpc1b	0.694867	5.34791e-24	9.22193e-20	0.715	0.577			Ccl3	0.809302	7.84711e-29	1.35316e-24	0.232	0.113
Pgrmc1	0.519285	2.71316e-23	4.67857e-19	0.413	0.746			Txndc17	0.693097	2.78271e-11	4.79851e-07	0.592	0.554			Krt15	0.807602	3.19826e-89	5.51508e-85	0.811	0.515
AABR07058918.1	0.519146	1.94998e-51	3.36254e-47	0.1	0.056			Prdx1	0.692018	4.02157e-32	6.93479e-28	0.826	0.832			Rgcc	0.807388	6.38076e-22	1.1003e-17	0.415	0.304
Lgals3	0.512192	4.18671e-192	7.21956e-188	0.774	0.943			LOC691143	0.689086	5.27056e-07	0.00908856	0.255	0.164			Pinlyp	0.806385	8.21916e-35	1.41731e-30	0.323	0.178
Scamp2	0.508659	1.37722e-116	2.37488e-112	0.217	0.465			Hopx	0.688281	7.91569e-14	1.36498e-09	0.525	0.394			Csrp1	0.805745	0.396724	1	0.535	0.764
Dbnl	0.508232	1.60207e-62	2.7626e-58	0.343	0.665			Sat1	0.68782	9.44303e-18	1.62836e-13	0.689	0.601			LOC100362027	0.79761	6.4741e-34	1.11639e-29	0.685	0.742
Calr	0.506189	7.65091e-165	1.31932e-160	0.755	0.955			Lgals3	0.687458	8.03629e-31	1.38578e-26	0.889	0.872			Rps15a	0.795123	2.34216e-98	4.03882e-94	0.945	0.903
Evpl	0.506178	3.39531e-57	5.85488e-53	0.254	0.466			Mmp7	0.680186	3.57838e-15	6.17055e-11	0.198	0.069			Rpl32.1	0.794255	5.21228e-22	8.98805e-18	0.535	0.532
Arpc5	0.505563	5.76734e-41	9.94521e-37	0.4	0.77			Rps17	0.678707	2.57532e-27	4.44088e-23	0.851	0.765			Sprr1a	0.793577	6.21555e-28	1.07181e-23	0.208	0.098
Rhov	0.503743	4.64815e-20	8.01527e-16	0.199	0.307			Npm1	0.678595	2.28436e-25	3.93915e-21	0.836	0.801			Txndc17	0.792603	5.76608e-24	9.94302e-20	0.59	0.623
Serinc2	0.500119	4.34857e-61	7.49867e-57	0.183	0.342			Rps23	0.678587	2.2382e-40	3.85956e-36	0.966	0.886			Cox6b1	0.792188	1.03548e-59	1.78557e-55	0.779	0.775
Rac1	0.500086	3.06433e-34	5.28413e-30	0.404	0.765			Cela1	0.676861	4.89309e-14	8.43764e-10	0.279	0.138			Col4a4	0.790771	4.63768e-35	7.99722e-31	0.26	0.115
Atp6v1b2	0.498612	2.5804e-93	4.44964e-89	0.218	0.442			Rpl13	0.676765	2.65992e-44	4.58677e-40	0.981	0.922			Arpc5	0.779064	3.54758e-29	6.11744e-25	0.576	0.535
Jag1	0.494913	4.06088e-84	7.00258e-80	0.242	0.48			Rpl30	0.676167	1.5376e-22	2.65144e-18	0.73	0.554			Anxa2	0.778514	8.43414e-81	1.45438e-76	0.865	0.807
Krt78	0.492446	0.0191101	1	0.133	0.164			Scgb3a2	0.675169	5.28344e-57	9.11076e-53	0.957	0.568			Rtkn2	0.778415	3.21316e-45	5.54078e-41	0.192	0.059
Sc5d	0.492365	1.87654e-94	3.2359e-90	0.201	0.412			Pycard	0.674929	1.27068e-08	0.000219116	0.347	0.241			Cavin2	0.77613	0.0672618	1	0.305	0.333
AC134224.3	0.492327	0	0	0.996	0.999			Rps19	0.673933	5.86367e-11	1.01113e-06	0.387	0.266			Capzb	0.77389	4.55646e-26	7.85716e-22	0.57	0.567
Cdh1	0.491613	3.98938e-43	6.87929e-39	0.38	0.712			Rps27	0.673067	3.50552e-44	6.04492e-40	0.97	0.906			Gm2a	0.767015	8.05902e-16	1.3897e-11	0.397	0.347
Hmox1	0.4914	3.2073e-09	5.53066e-05	0.159	0.221			Rplp1	0.672973	9.40277e-52	1.62141e-47	0.996	0.97			Ptprc	0.763509	4.5574e-50	7.85877e-46	0.344	0.157
LOC103690002	0.489125	3.97942e-73	6.86211e-69	0.173	0.337			Rpl10	0.667194	2.2984e-42	3.96336e-38	0.968	0.938			Rps21	0.756829	1.24212e-83	2.14191e-79	0.899	0.885
Oaz1	0.486033	6.48948e-17	1.11905e-12	0.576	0.903			Atox1	0.666805	3.29747e-17	5.68617e-13	0.696	0.681			Fxyd5	0.754973	4.10535e-34	7.07926e-30	0.297	0.156
Ybx3	0.484992	1.14206e-32	1.96937e-28	0.603	0.905			Fabp4	0.666445	3.71999e-11	6.41475e-07	0.292	0.162			Gstp1	0.752173	8.54592e-35	1.47366e-30	0.621	0.511
Actn1	0.483052	4.482e-67	7.72876e-63	0.346	0.679			Cox6b1	0.665555	4.40102e-21	7.58911e-17	0.742	0.733			Sema3e	0.747212	1.31918e-33	2.27479e-29	0.197	0.076
Ube2m	0.481388	5.36017e-41	9.24308e-37	0.38	0.71			Rpl23	0.664023	9.57731e-44	1.65151e-39	0.985	0.948			Arpc3	0.743392	6.04614e-36	1.0426e-31	0.671	0.672
Hspa8	0.476103	5.09466e-232	8.78524e-228	0.817	0.969			Snrpe	0.660286	1.96333e-16	3.38556e-12	0.674	0.617			Dab2	0.743273	2.62884e-55	4.53318e-51	0.306	0.123
Ocm2	0.474381	1.05822e-17	1.8248e-13	0.122	0.097			Ccl9	0.656779	5.69565e-10	9.82158e-06	0.211	0.106			Cd53	0.742767	2.05075e-43	3.53632e-39	0.251	0.104
Slc39a1	0.474081	9.9498e-121	1.71574e-116	0.307	0.66			S100a16	0.654787	1.37435e-12	2.36993e-08	0.602	0.479			Ptgr1	0.740894	4.02021e-18	6.93245e-14	0.22	0.132
Dsp	0.473238	2.23765e-170	3.8586e-166	0.859	0.976			Rps7	0.650655	7.35269e-38	1.2679e-33	0.964	0.893			Pld3	0.738789	2.46449e-12	4.24976e-08	0.349	0.302
Actr3	0.471964	3.89918e-50	6.72374e-46	0.395	0.771			Gm2a	0.647663	1.66107e-08	0.000286434	0.402	0.304			Grn	0.7385	4.05401e-15	6.99073e-11	0.484	0.476
Cd81	0.47113	1.66739e-41	2.87525e-37	0.63	0.914			Anxa8	0.644959	7.77207e-18	1.34022e-13	0.558	0.331			Ccn2	0.730326	2.42672e-06	0.0418464	0.154	0.106
Rtn3	0.467853	7.31973e-126	1.26221e-121	0.29	0.627			Rps27a	0.643711	1.93375e-14	3.33456e-10	0.64	0.523			Ctss	0.728599	3.62646e-59	6.25347e-55	0.204	0.06
Ctsh	0.466684	0.0802392	1	0.403	0.589			Acp5	0.642066	2.71913e-08	0.000468887	0.413	0.321			Bst2	0.726019	7.75515e-16	1.3373e-11	0.352	0.276
Ybx1-ps3	0.463535	1.86238e-20	3.21149e-16	0.435	0.792			Rpl17	0.640452	2.83858e-37	4.89485e-33	0.951	0.888			Rpl27a	0.723251	1.50451e-106	2.59438e-102	0.99	0.937
Spr	0.462697	6.04262e-39	1.04199e-34	0.148	0.255			Myl6	0.639422	3.77507e-37	6.50972e-33	0.932	0.932			Jpt1	0.721414	1.30813e-22	2.25574e-18	0.556	0.535
S100a8	0.462232	0.0490563	1	0.158	0.193			Scd2	0.636802	2.05637e-09	3.546e-05	0.487	0.374			MGC105649	0.719805	4.43151e-29	7.64169e-25	0.269	0.141
Dsc2	0.46104	5.95079e-65	1.02615e-60	0.219	0.408			Rps3a	0.634904	1.49324e-37	2.57494e-33	0.96	0.902			Lgmn	0.718444	4.7023e-11	8.10865e-07	0.433	0.431
Mpzl2	0.459296	4.557e-65	7.8581e-61	0.367	0.72			Rps16	0.634848	1.43037e-43	2.46653e-39	0.977	0.873			Sdcbp	0.711921	9.83078e-27	1.69522e-22	0.623	0.642
Gpx2	0.458971	0	0	0.93	0.979			Smpdl3a	0.634023	3.87523e-08	0.000668244	0.496	0.428			Ctsb	0.710856	2.03376e-40	3.50702e-36	0.743	0.79
Prpf38b	0.456397	4.72337e-136	8.14498e-132	0.311	0.681			Cox5a	0.633141	1.56592e-19	2.70027e-15	0.779	0.768			Serf2	0.707341	1.53202e-98	2.64181e-94	0.93	0.938
Mt-cyb	0.456137	0	0	0.995	0.999			Arpc3	0.632901	4.31452e-12	7.43996e-08	0.674	0.684			Prdx6	0.70698	0.506287	1	0.637	0.812
Cd74	0.454426	5.61446e-214	9.68158e-210	0.155	0.41			Ccl2	0.630057	1.40352e-14	2.42023e-10	0.123	0.027			Marcks	0.70395	5.79423e-28	9.99157e-24	0.413	0.288
Grn	0.453703	1.56962e-114	2.70665e-110	0.292	0.616			Cd74	0.629494	9.5572e-23	1.64804e-18	0.675	0.514			Lipa	0.703837	8.78793e-30	1.51539e-25	0.326	0.189
Tmbim6	0.452667	4.71114e-20	8.12389e-16	0.443	0.808			LOC100363469	0.628084	2.0883e-07	0.00360107	0.37	0.284			Limch1	0.703417	1.2221e-16	2.10738e-12	0.198	0.112
RGD1565166	0.451632	3.43674e-32	5.92632e-28	0.196	0.323			Rpl19	0.626723	6.37831e-39	1.09988e-34	0.977	0.945			RGD1559482	0.703285	5.48426e-38	9.45706e-34	0.248	0.108
Cnn3	0.448915	2.04647e-70	3.52893e-66	0.239	0.453			Ppia	0.623922	8.5343e-13	1.47166e-08	0.687	0.687			Eno1	0.702485	4.08833e-18	7.04991e-14	0.567	0.579
Tacstd2	0.448419	0.328297	1	0.501	0.765			Tacstd2	0.623578	9.41866e-13	1.62415e-08	0.325	0.18			Myof	0.700999	1.47024e-16	2.53529e-12	0.368	0.289
Cpox	0.448075	1.58418e-111	2.73176e-107	0.284	0.595			Ctss	0.619543	1.55395e-18	2.67963e-14	0.253	0.098			Ywhah	0.697408	2.61471e-16	4.50881e-12	0.464	0.426
Hacd3	0.445131	4.56952e-73	7.87967e-69	0.361	0.724			LOC100364457	0.616495	5.86589e-38	1.01151e-33	0.968	0.915			Rpl37	0.696793	3.60537e-73	6.21711e-69	0.901	0.874
Marcks	0.445001	3.81485e-39	6.57832e-35	0.404	0.755			Rpl11	0.61591	4.87742e-40	8.41062e-36	0.972	0.923			Ahnak	0.695913	2.61282e-41	4.50555e-37	0.721	0.681
Pmepa1	0.444691	1.59214e-46	2.74549e-42	0.652	0.917			Pinlyp	0.615675	1.91753e-11	3.30659e-07	0.375	0.229			Tpm3	0.695084	1.32026e-17	2.27666e-13	0.63	0.706
AABR07001416.3	0.442501	1.40955e-60	2.43063e-56	0.145	0.274			Rpl29	0.614801	7.96406e-37	1.37332e-32	0.96	0.909			LOC100360057	0.694182	5.3623e-83	9.24676e-79	0.919	0.925
Ppp1r14c	0.438672	4.2586e-126	7.34354e-122	0.219	0.475			Rpl14	0.614234	1.60175e-38	2.76205e-34	0.97	0.922			Elob	0.693938	6.18457e-35	1.06647e-30	0.7	0.728
Bnip3l	0.43845	1.9455e-101	3.35482e-97	0.343	0.715			LOC108348287	0.612675	1.60353e-18	2.76512e-14	0.766	0.752			Slc39a4	0.693769	0.412817	1	0.204	0.221
Plet1	0.438084	0.00259644	1	0.12	0.149			Hmgb2	0.606393	0.0207136	1	0.525	0.57			Ifngr1	0.693551	7.77541e-08	0.00134079	0.371	0.356
Rps10	0.435813	2.83552e-147	4.88958e-143	0.784	0.962			Prr13	0.605015	0.000856283	1	0.428	0.409			Npm1	0.693087	8.94268e-55	1.54208e-50	0.838	0.877
Dbi	0.433234	0	0	0.968	0.981			Uqcr10	0.603962	3.77011e-13	6.50117e-09	0.691	0.712			Atp5if1	0.692771	9.33656e-50	1.61e-45	0.796	0.813
Rnf128	0.431882	1.05634e-75	1.82156e-71	0.208	0.399			Aif1	0.603382	7.86373e-15	1.35602e-10	0.377	0.217			Cyp4b1	0.692025	0.312781	1	0.198	0.244
Tyrobp	0.430468	4.0515e-50	6.98641e-46	0.142	0.253			Msr1	0.60319	1.2671e-11	2.18498e-07	0.192	0.083			Tomm5	0.69036	0.00134404	1	0.386	0.43
Prelid1	0.428704	1.69504e-113	2.92293e-109	0.326	0.696			Elob	0.598547	2.34597e-15	4.0454e-11	0.726	0.731			Fcgr2a	0.685972	5.27736e-39	9.10028e-35	0.268	0.121
RT1-CE5	0.427268	4.6295e-86	7.9831e-82	0.191	0.38			Rps5	0.597906	2.85458e-40	4.92243e-36	0.974	0.883			Uba52	0.684999	1.78593e-117	3.07966e-113	0.987	0.96
Pkp1	0.427029	2.45495e-61	4.23332e-57	0.375	0.727			Cox7a2l2	0.596987	4.89643e-16	8.4434e-12	0.742	0.755			Rps20	0.684143	6.65283e-82	1.14721e-77	0.945	0.903
Vcl	0.426028	5.67422e-146	9.78463e-142	0.199	0.453			Timp2	0.596235	2.41899e-05	0.41713	0.547	0.584			Spi1	0.683431	1.58549e-35	2.73402e-31	0.232	0.101
Hmgcs1	0.424209	9.03427e-78	1.55787e-73	0.186	0.362			Rps15	0.592882	2.47585e-36	4.26935e-32	0.958	0.902			Dynll1	0.683196	1.33123e-44	2.29557e-40	0.8	0.822
Mgp	0.421912	2.83665e-28	4.89153e-24	0.078	0.133			RGD1559482	0.592153	2.78788e-12	4.80742e-08	0.294	0.163			Ppp1r14b	0.682807	5.84342e-20	1.00764e-15	0.573	0.574
C1galt1	0.421413	1.19041e-103	2.05275e-99	0.175	0.37			Rplp0	0.591418	4.54912e-42	7.8445e-38	0.989	0.955			Cyba	0.682578	2.68101e-31	4.62313e-27	0.668	0.65
Luc7l2	0.421065	1.5092e-174	2.60247e-170	0.258	0.599			Clec10a	0.590458	1.38132e-16	2.38195e-12	0.147	0.035			Plet1	0.682211	2.50575e-21	4.32092e-17	0.363	0.25
Bcl2l1	0.420419	1.29063e-74	2.22557e-70	0.163	0.319			Bola2	0.589771	1.90809e-10	3.29031e-06	0.653	0.655			Popdc2	0.680119	7.30911e-28	1.26038e-23	0.22	0.103
Gnai3	0.418973	5.96686e-176	1.02893e-171	0.22	0.519			Rpl24	0.588578	3.68798e-35	6.35954e-31	0.949	0.916			Anxa3	0.679683	1.12906e-16	1.94696e-12	0.267	0.172
Myl6	0.417281	0	0	0.95	0.995			Cotl1	0.584006	3.54796e-06	0.061181	0.385	0.319			Apbb1ip	0.675903	3.33459e-30	5.75017e-26	0.222	0.103
Kank1	0.414578	9.85879e-77	1.70005e-72	0.144	0.289			Cd44	0.583831	5.99375e-08	0.00103356	0.391	0.286			Nnat	0.670538	2.32226e-27	4.00451e-23	0.143	0.052
F11r	0.414484	1.81306e-118	3.12645e-114	0.322	0.686			Fam25a	0.583297	1.94172e-15	3.3483e-11	0.24	0.097			Atp6v0e1	0.666944	1.27386e-25	2.19664e-21	0.685	0.76
P2ry2	0.414138	6.19983e-55	1.0691e-50	0.134	0.25			Aldh3a1	0.58221	6.38902e-52	1.10172e-47	0.758	0.284			Cped1	0.66692	2.95851e-33	5.10165e-29	0.132	0.04
Ppp1cb	0.41285	1.78255e-162	3.07383e-158	0.282	0.639			Pla2g2d	0.577834	5.74172e-09	9.90103e-05	0.362	0.242			Hebp1	0.666398	1.1128e-24	1.91891e-20	0.286	0.168
Rpl32	0.412237	0	0	0.953	0.991			Lgals7	0.57744	6.52656e-10	1.12544e-05	0.234	0.12			Mgst3	0.665478	7.16163e-16	1.23495e-11	0.423	0.357
Ceacam1	0.411663	0.64401	1	0.102	0.114			Mgst3	0.574211	1.04283e-05	0.179826	0.451	0.402			Hmgb2	0.664731	0.0223085	1	0.369	0.424
Camsap2	0.410641	3.20126e-149	5.52025e-145	0.27	0.602			AC141489.1	0.574124	2.0381e-12	3.51449e-08	0.581	0.474			Rps12	0.663504	2.62355e-83	4.52405e-79	0.964	0.926
Prpf4b	0.40995	3.34439e-40	5.76706e-36	0.432	0.815			Lcp1	0.573964	1.40358e-13	2.42034e-09	0.475	0.312			Nudt4	0.663457	3.43136e-06	0.0591703	0.428	0.436
Paqr5	0.409432	4.38762e-115	7.56601e-111	0.247	0.519			Rpl18	0.57357	6.47247e-33	1.11611e-28	0.958	0.925			Cox17	0.662351	1.77426e-16	3.05953e-12	0.645	0.727
Phlda3	0.408824	0.348031	1	0.539	0.867			Atp5f1e	0.572827	1.73806e-31	2.99711e-27	0.87	0.886			Scimp	0.661092	4.09042e-53	7.05352e-49	0.2	0.061
Porcn	0.408398	4.68143e-100	8.07265e-96	0.165	0.348			Tnfaip8l2	0.572591	5.31189e-12	9.15981e-08	0.251	0.126			Pdlim3	0.658335	3.0814e-34	5.31357e-30	0.133	0.04
Pkp3	0.405481	3.82023e-168	6.5876e-164	0.245	0.565			Dstn	0.572112	6.75192e-21	1.1643e-16	0.875	0.911			Krt14	0.657468	3.81391e-25	6.57671e-21	0.275	0.153
Fcer1g	0.404891	1.62821e-27	2.80769e-23	0.115	0.186			Pigr	0.569633	0.782852	1	0.47	0.532			Rps28	0.656539	2.40775e-85	4.15193e-81	0.966	0.929
Prnp	0.401521	0.000421058	1	0.495	0.819			Rps14	0.568899	4.36899e-36	7.53388e-32	0.975	0.926			Hspe1	0.656104	4.13828e-09	7.13605e-05	0.441	0.467
Eps8l1	0.400206	1.91044e-74	3.29435e-70	0.14	0.28			Pla2g15	0.568508	3.82393e-07	0.00659399	0.291	0.197			Ctsa	0.655283	3.12678e-10	5.39182e-06	0.458	0.478
Hs3st6	0.399665	1.00254e-104	1.72878e-100	0.157	0.337			Ifi27	0.568239	1.41403e-08	0.000243835	0.591	0.532			Map1lc3a	0.653317	6.99073e-18	1.20548e-13	0.768	0.878
Ywhag	0.399579	1.69498e-174	2.92282e-170	0.227	0.533			Rps9	0.567357	2.15858e-29	3.72226e-25	0.917	0.85			S100a9	0.650389	3.25471e-10	5.61243e-06	0.275	0.214
Ace2	0.399165	2.65047e-59	4.57048e-55	0.146	0.274			Rac2	0.566577	5.80532e-10	1.00107e-05	0.358	0.237			Akap2	0.65017	2.88744e-25	4.9791e-21	0.212	0.099
Tent5b	0.398152	1.05011e-53	1.81082e-49	0.156	0.284			Aqp3	0.565077	8.59874e-10	1.48277e-05	0.368	0.229			Rhoa	0.648655	5.8116e-25	1.00215e-20	0.677	0.741
Pygl	0.395978	5.23529e-49	9.02774e-45	0.127	0.232			Rpl15	0.561487	7.22774e-34	1.24635e-29	0.964	0.918			RT1-CE4	0.648439	2.65456e-17	4.57752e-13	0.728	0.823
Ahnak	0.395525	8.15707e-42	1.40661e-37	0.675	0.923			Lypd2	0.560447	1.80659e-12	3.11529e-08	0.557	0.414			Cotl1	0.646588	2.00984e-08	0.000346577	0.34	0.312
Atp11b	0.39542	2.36305e-79	4.07484e-75	0.129	0.265			Rps4x	0.559511	1.77797e-34	3.06594e-30	0.972	0.931			LOC103689961	0.64604	1.42705e-07	0.0024608	0.389	0.391
Npepps	0.394559	1.30808e-174	2.25566e-170	0.261	0.606			Lypd3	0.558117	6.71642e-10	1.15818e-05	0.26	0.145			Tpm2	0.645041	3.10205e-19	5.34917e-15	0.355	0.252
Clic1	0.394469	1.59756e-29	2.75483e-25	0.63	0.912			Cd9	0.556178	4.5496e-22	7.84533e-18	0.883	0.92			Sirpa	0.644783	2.05205e-11	3.53856e-07	0.298	0.234
Ctnnd1	0.393827	4.45566e-182	7.68335e-178	0.198	0.479			Cfi	0.555539	0.000921769	1	0.434	0.405			Arpc2	0.644016	5.311e-40	9.15828e-36	0.744	0.784
Arl6ip1	0.39353	5.91979e-90	1.02081e-85	0.355	0.715			Psap	0.550401	3.40843e-13	5.8775e-09	0.774	0.812			Flna	0.642595	5.66684e-21	9.77189e-17	0.388	0.283
Prkar2b	0.392986	5.11193e-107	8.81502e-103	0.135	0.301			Cox6c	0.549691	9.01318e-17	1.55423e-12	0.789	0.831			Bcam	0.642411	0.0365881	1	0.501	0.726
Nqo1	0.392845	0	0	0.976	0.981			Rgs1	0.548231	1.22305e-08	0.000210904	0.279	0.171			Cox7c	0.642314	5.96198e-50	1.02808e-45	0.811	0.854
Rab25	0.392264	1.58676e-15	2.73622e-11	0.603	0.903			Rpl10a	0.544832	1.38003e-16	2.37972e-12	0.802	0.73			Ran	0.641438	1.9396e-14	3.34465e-10	0.57	0.622
Capg	0.391678	5.91992e-20	1.02083e-15	0.613	0.909			Actg1	0.544817	3.70729e-06	0.0639285	0.521	0.491			Gng10	0.640975	1.57111e-11	2.70923e-07	0.535	0.575
Cdkn2b	0.390197	1.38254e-53	2.38405e-49	0.189	0.338			Krt79	0.544538	5.49535e-13	9.47618e-09	0.362	0.208			Blvra	0.64082	1.49743e-23	2.58217e-19	0.24	0.133
Serpinb2	0.388436	0.664679	1	0.356	0.461			Eef1a1	0.542898	2.12245e-15	3.65996e-11	0.772	0.742			Rpl36	0.640718	2.79669e-68	4.82262e-64	0.901	0.873
Plxnb2	0.387883	3.79315e-163	6.5409e-159	0.255	0.579			Krt17	0.540891	5.5361e-39	9.54645e-35	0.743	0.314			Tomm7	0.639772	1.26116e-16	2.17475e-12	0.614	0.686
AABR07053166.1	0.387804	1.27028e-184	2.19047e-180	0.241	0.573			Tnfsf13	0.540845	2.87147e-07	0.00495156	0.345	0.251			Dapl1	0.639619	1.70461e-18	2.93943e-14	0.263	0.161
Ugcg	0.386312	7.38354e-41	1.27322e-36	0.107	0.193			Slpi	0.540246	1.67182e-09	2.88289e-05	0.17	0.072			Lpl	0.639157	2.55057e-31	4.3982e-27	0.261	0.126
Cd68	0.384288	7.41467e-10	1.27859e-05	0.106	0.147			Plet1	0.539766	3.01415e-07	0.0051976	0.458	0.385			Rps27a.1	0.638509	3.30984e-80	5.70749e-76	0.965	0.921
Sparc	0.382508	2.49715e-07	0.00430608	0.351	0.501			Actb	0.538071	5.20226e-25	8.97078e-21	0.906	0.935			Ppial4d	0.633529	2.2664e-10	3.90818e-06	0.281	0.227
Ggct	0.381167	6.42883e-134	1.10859e-129	0.255	0.55			Nme2	0.537666	9.85701e-17	1.69974e-12	0.796	0.774			Sulf2	0.632292	5.53493e-18	9.54444e-14	0.304	0.208
AABR07029275.1	0.380792	6.97778e-126	1.20325e-121	0.148	0.339			Ncf1	0.535461	2.28591e-10	3.94183e-06	0.26	0.142			Cox5a	0.632195	4.09864e-42	7.0677e-38	0.776	0.774
Ppp2cb	0.380656	2.13501e-162	3.68161e-158	0.267	0.605			Ugt1a5	0.53454	8.06742e-08	0.00139115	0.649	0.634			Rpl26	0.624552	5.51764e-45	9.51462e-41	0.829	0.851
Pnp	0.380051	3.61269e-167	6.22972e-163	0.274	0.622			LOC685963	0.534429	3.0063e-09	5.18406e-05	0.679	0.694			Rpl6	0.62433	6.93284e-38	1.1955e-33	0.821	0.866
Mt-atp6	0.379744	0	0	0.995	0.999			Mki67	0.534335	3.71122e-10	6.39963e-06	0.128	0.045			Rpl41	0.621414	3.59653e-94	6.20185e-90	0.995	0.965
Serpinb3a	0.379327	1.93278e-23	3.33288e-19	0.138	0.214			Atp6v0c	0.53346	1.42498e-18	2.45724e-14	0.809	0.866			Cdc42ep3	0.620883	2.14202e-09	3.6937e-05	0.403	0.372
Fth1	0.379001	0	0	1	1			AABR07072356.1	0.532028	2.97921e-05	0.513735	0.394	0.337			Scnn1a	0.617343	0.000381877	1	0.339	0.518
Bspry	0.375716	7.39863e-69	1.27582e-64	0.117	0.236			Krt7	0.531038	3.35276e-09	5.7815e-05	0.279	0.165			Uqcrh	0.614433	4.5892e-45	7.91361e-41	0.815	0.85
Slk	0.375331	1.17755e-179	2.03057e-175	0.278	0.646			Rpl12	0.528397	4.59118e-32	7.91703e-28	0.932	0.841			Tma7	0.612744	3.74757e-18	6.46232e-14	0.627	0.701
Map2k1	0.374835	3.99651e-155	6.89159e-151	0.157	0.379			Cdkn2b	0.528305	6.74367e-09	0.000116288	0.157	0.069			Cela1	0.608544	1.94878e-29	3.36048e-25	0.213	0.097
Mafb	0.373057	2.90314e-42	5.00618e-38	0.164	0.281			LOC498555	0.526434	6.63852e-05	1	0.396	0.331			Fam162a	0.608441	0.0279529	1	0.368	0.419
Runx1t1	0.37286	0.00122386	1	0.09	0.112			Scimp	0.525361	2.90649e-14	5.01195e-10	0.238	0.104			Rgs1	0.60694	9.91424e-29	1.70961e-24	0.232	0.112
Fzd6	0.371509	5.78283e-198	9.97191e-194	0.195	0.485			LOC100359583	0.524654	1.09969e-32	1.8963e-28	0.966	0.983			Ccl4	0.606164	6.57577e-36	1.13393e-31	0.171	0.06
Pitpna	0.371326	2.17681e-123	3.7537e-119	0.338	0.729			Ccl4	0.523273	1.13499e-12	1.95717e-08	0.2	0.08			Tnfaip8l2	0.605411	9.33328e-40	1.60943e-35	0.213	0.082
Cdk4	0.370868	5.6219e-196	9.69441e-192	0.193	0.478			Cd302	0.522705	3.64668e-06	0.0628834	0.253	0.173			Aldoa	0.604595	1.18878e-43	2.04993e-39	0.814	0.862
Pura	0.370463	7.49161e-81	1.29185e-76	0.129	0.266			S100a8	0.522042	2.90288e-11	5.00572e-07	0.215	0.099			Ywhab	0.602578	3.87167e-14	6.6763e-10	0.585	0.634
Psap	0.370425	4.8055e-47	8.28661e-43	0.435	0.847			Rpsa	0.521203	1.59191e-31	2.74508e-27	0.962	0.905			Rps11	0.601255	2.75031e-90	4.74263e-86	0.965	0.948
Vamp8	0.369531	8.80725e-122	1.51872e-117	0.154	0.345			Cox7c	0.521034	1.09758e-16	1.89267e-12	0.779	0.841			LOC100361854	0.599136	1.47138e-68	2.53725e-64	0.956	0.934
AABR07025295.1	0.368437	4.50389e-90	7.76651e-86	0.131	0.278			Rpl23a	0.518922	1.40808e-16	2.42809e-12	0.83	0.787			Cebpb	0.598085	3.65932e-18	6.31014e-14	0.722	0.834
Lad1	0.367959	4.23428e-73	7.30159e-69	0.382	0.764			LOC108349548	0.518531	1.86643e-15	3.21848e-11	0.781	0.812			Rps10l1	0.595711	2.14604e-39	3.70063e-35	0.808	0.847
Lynx1	0.366216	1.28341e-96	2.21311e-92	0.139	0.299			LOC100362149	0.51736	1.05936e-08	0.000182676	0.506	0.395			Mab21l4	0.595395	4.48995e-09	7.74247e-05	0.161	0.104
Smdt1	0.365687	9.7363e-187	1.67893e-182	0.222	0.531			Tmem14c	0.515403	6.36363e-05	1	0.43	0.388			Rps19	0.595385	4.04802e-06	0.0698041	0.346	0.342
Eif4ebp1	0.365399	2.95252e-182	5.09133e-178	0.235	0.555			Tpt1	0.515056	2.23536e-34	3.85466e-30	0.989	0.988			Capg	0.594972	1.52104e-13	2.62289e-09	0.493	0.461
LOC288913	0.364917	2.70213e-150	4.65956e-146	0.322	0.719			AABR07057190.1	0.514197	4.32617e-08	0.000746005	0.453	0.343			RT1-A1	0.590214	6.46382e-14	1.11462e-09	0.668	0.769
Tomm6	0.360721	5.98665e-198	1.03234e-193	0.244	0.585			Taldo1	0.514143	8.97699e-14	1.54799e-09	0.798	0.84			Serpinb2	0.58696	9.49186e-19	1.63678e-14	0.156	0.074
Mt-nd5	0.360477	0.240358	1	0.539	0.891			Rab11a	0.509832	9.20819e-05	1	0.472	0.447			Fam3c	0.586922	3.46546e-12	5.97584e-08	0.3	0.238
Tmbim1	0.359702	1.27148e-142	2.19253e-138	0.16	0.374			Glo1	0.509605	7.20299e-09	0.000124208	0.528	0.445			Efna1	0.585705	0.621871	1	0.236	0.287
Fn1	0.359451	6.36144e-49	1.09697e-44	0.583	0.647			Slurp1	0.509585	2.57112e-05	0.443364	0.138	0.076			Plin2	0.584865	4.09403e-27	7.05975e-23	0.239	0.12
Pld3	0.357178	5.03405e-138	8.68072e-134	0.158	0.366			Tkt	0.509374	1.29415e-09	2.23163e-05	0.757	0.767			Fau	0.583873	6.53868e-85	1.12753e-80	0.97	0.939
Rad23b	0.356082	8.82776e-215	1.52226e-210	0.237	0.583			LOC100910944	0.507415	0.000285571	1	0.477	0.464			Uqcr11	0.583497	5.21259e-32	8.98859e-28	0.734	0.791
Atp6v1d	0.356065	1.22542e-62	2.11312e-58	0.399	0.775			Lamp3	0.506091	5.74715e-08	0.000991038	0.217	0.12			Hspa5	0.583289	9.95461e-20	1.71657e-15	0.739	0.813
Vbp1	0.355976	1.0576e-157	1.82373e-153	0.32	0.719			Sirpa	0.505897	7.07278e-08	0.00121963	0.374	0.265			Uqcrq	0.581717	8.39857e-14	1.44825e-09	0.593	0.684
Tspan7	0.354839	1.01359e-20	1.74783e-16	0.085	0.136			Fxyd3	0.504578	1.42224e-18	2.45252e-14	0.775	0.586			Nckap5	0.58143	0.434778	1	0.167	0.175
Fxyd4	0.354717	1.0027e-09	1.72905e-05	0.117	0.101			Gp2	0.504504	8.13843e-09	0.000140339	0.189	0.091			Csf1r	0.580804	2.90421e-30	5.00801e-26	0.194	0.079
Rbm25l1	0.354694	9.78936e-165	1.68808e-160	0.314	0.713			Rpl22l1	0.503948	5.74081e-11	9.89945e-07	0.723	0.688			LOC108349548	0.580495	2.44651e-30	4.21876e-26	0.722	0.772
LOC100362453	0.352611	6.42956e-193	1.10871e-188	0.249	0.593			Gngt2	0.503593	6.16812e-13	1.06363e-08	0.238	0.109			Bola2	0.58049	4.95572e-23	8.54563e-19	0.654	0.689
Cope	0.352076	2.05829e-115	3.54932e-111	0.365	0.783			Tmem256	0.50234	0.000125567	1	0.487	0.478			Slc6a14	0.57982	0.0203898	1	0.202	0.191
Ccl6	0.351772	1.57389e-45	2.71401e-41	0.118	0.21			Gapdh	0.501399	1.19617e-05	0.206268	0.609	0.649			Rpl36al	0.579654	2.50779e-36	4.32444e-32	0.808	0.84
Csnk2b	0.351641	1.31178e-47	2.26203e-43	0.431	0.841			Cxcl9	0.501229	1.82524e-16	3.14744e-12	0.16	0.044			Sfr1	0.578067	3.02516e-10	5.21659e-06	0.552	0.617
Ca13	0.351423	1.66445e-205	2.87019e-201	0.2	0.5			Dapl1	0.500574	0.000900944	1	0.266	0.205			LOC108349189	0.575549	0.00374817	1	0.361	0.402
Higd1a	0.350007	2.8884e-54	4.98076e-50	0.408	0.777			Mpzl2	0.499841	0.0838103	1	0.255	0.236			LOC103693430	0.573052	0.00164851	1	0.393	0.452
Ctsb	0.347607	0.0522653	1	0.539	0.909			Vnn3	0.49971	5.64359e-07	0.00973181	0.162	0.084			Pf4	0.57042	1.45821e-08	0.000251454	0.111	0.064
Prdx1	0.346221	4.58104e-86	7.89955e-82	0.78	0.962			Asah1	0.499407	0.000314116	1	0.357	0.311			H3f3b	0.569256	3.24167e-26	5.58993e-22	0.725	0.797
Gipc1	0.345832	5.48006e-110	9.44982e-106	0.36	0.76			Fxyd5	0.499356	1.44011e-08	0.000248332	0.319	0.208			Atp5mc1	0.568816	5.02511e-18	8.66529e-14	0.673	0.751
Nkx2-1	0.343046	6.41805e-146	1.10673e-141	0.311	0.681			Ybx1-ps3	0.497747	0.000270864	1	0.455	0.441			Rpl35	0.568652	1.82085e-81	3.13987e-77	0.983	0.943
Cenpb	0.342799	1.68524e-80	2.90602e-76	0.098	0.215			Serpinb2	0.49758	1.19804e-10	2.0659e-06	0.226	0.109			Rpl34	0.568089	1.35052e-67	2.32884e-63	0.931	0.917
Tmem33	0.342514	4.95172e-170	8.53875e-166	0.141	0.358			AC094217.1	0.497369	3.26383e-08	0.000562816	0.434	0.335			Eif2s2	0.564443	2.54505e-07	0.00438868	0.544	0.634
Macc1	0.342286	1.21602e-110	2.0969e-106	0.119	0.274			Cd48	0.497108	3.78734e-07	0.00653088	0.291	0.198			Xrcc5	0.564189	1.12587e-11	1.94145e-07	0.285	0.214
Coro1b	0.341335	3.57194e-237	6.15944e-233	0.192	0.506			Gsto1	0.496119	2.31249e-07	0.00398766	0.513	0.461			Atp6v1g1	0.562165	3.19176e-35	5.50387e-31	0.793	0.864
Leprotl1	0.34116	2.75601e-218	4.75246e-214	0.215	0.539			Mafb	0.49507	0.00043052	1	0.174	0.117			Mcemp1	0.560462	5.25153e-26	9.05574e-22	0.195	0.088
Pawr	0.340254	5.83142e-193	1.00557e-188	0.244	0.579			Gmfg	0.493996	2.70173e-09	4.65886e-05	0.409	0.294			LOC100363469	0.560286	4.85539e-05	0.837263	0.361	0.372
Capza1	0.34016	7.12713e-228	1.229e-223	0.182	0.478			Ndrg1	0.49287	0.00980072	1	0.24	0.203			RT1-CE10	0.558889	1.82213e-07	0.00314207	0.582	0.681
Kdm5b	0.339771	4.33187e-179	7.46989e-175	0.266	0.616			Tpm2	0.492101	3.40853e-08	0.000587768	0.394	0.268			Atox1	0.556984	6.06744e-13	1.04627e-08	0.613	0.698
Tmem50b	0.339632	2.52842e-55	4.36e-51	0.096	0.19			Cfh	0.49078	8.43352e-05	1	0.543	0.495			Bsg	0.556795	4.47264e-07	0.00771262	0.826	0.92
Rnasek	0.339223	9.8094e-42	1.69153e-37	0.098	0.18			Rps3	0.49064	1.07764e-31	1.85829e-27	0.953	0.891			Ostf1	0.555302	8.70181e-12	1.50054e-07	0.537	0.579
Adam19	0.337709	1.03583e-09	1.78619e-05	0.089	0.125			Lrg1	0.490491	3.71344e-11	6.40345e-07	0.24	0.118			Prg4	0.555254	3.13136e-37	5.39971e-33	0.218	0.085
Cyba	0.337147	6.41586e-19	1.10635e-14	0.467	0.809			Litaf	0.490003	0.00116324	1	0.294	0.247			Cavin1	0.554719	2.33483e-07	0.00402619	0.275	0.227
Dgat2	0.336797	2.02135e-103	3.48562e-99	0.119	0.268			Cfl1	0.489738	4.5439e-08	0.000783551	0.74	0.801			Cav2	0.554075	2.91508e-17	5.02676e-13	0.261	0.159
AC111292.1	0.336701	9.60122e-29	1.65563e-24	0.088	0.15			Best1	0.488555	2.23978e-08	0.000386228	0.166	0.08			Ost4	0.553032	2.79968e-11	4.82776e-07	0.585	0.678
Lamp1	0.336675	0.000143868	1	0.583	0.931			Tpmt	0.488553	2.72151e-10	4.69297e-06	0.242	0.128			Cast	0.552868	5.46175e-11	9.41824e-07	0.55	0.599
Atp6ap2	0.336595	1.63909e-205	2.82645e-201	0.212	0.522			Akr1b10	0.488239	1.04823e-09	1.80758e-05	0.187	0.087			Fabp4	0.551505	1.08218e-20	1.86612e-16	0.191	0.096
Ei24	0.336491	1.92133e-192	3.31314e-188	0.173	0.435			Fam3c	0.486703	1.40396e-06	0.02421	0.351	0.263			Rab11fip1	0.551411	0.50906	1	0.316	0.394
Rpl26	0.336326	1.04233e-227	1.79739e-223	0.958	0.99			Eif3h	0.486518	8.51533e-06	0.146838	0.464	0.41			Ugt1a5	0.548934	4.65174e-12	8.02145e-08	0.474	0.408
Mfge8	0.335893	2.57496e-34	4.44027e-30	0.348	0.582			Rpl21.3	0.486178	2.61063e-18	4.50177e-14	0.842	0.787			Gpx2	0.548478	7.93602e-48	1.36849e-43	0.756	0.573
Fdps	0.335565	4.35653e-80	7.51241e-76	0.358	0.69			Ran	0.483907	3.84631e-05	0.663258	0.589	0.611			Micos10	0.548313	1.25219e-14	2.15927e-10	0.619	0.696
Rab24	0.335019	4.4329e-216	7.64409e-212	0.201	0.508			Fcgr2a	0.48258	1.4359e-08	0.000247606	0.308	0.201			Cdc42	0.548082	6.90003e-39	1.18984e-34	0.8	0.867
Lrat	0.334956	2.24877e-24	3.87777e-20	0.093	0.152			Vat1	0.482414	0.00569304	1	0.33	0.297			Flrt3	0.548005	1.98489e-09	3.42275e-05	0.177	0.114
Nbeal2	0.334763	1.80658e-91	3.11527e-87	0.118	0.256			LOC108348142	0.482011	4.19049e-05	0.722608	0.343	0.275			Tln1	0.547618	3.68797e-05	0.635953	0.498	0.567
Itm2b	0.334359	5.80051e-218	1.00024e-213	0.951	0.996			Pkib	0.479745	0.000426883	1	0.349	0.296			Csf2ra	0.547332	3.75338e-11	6.47233e-07	0.214	0.148
Carhsp1	0.334254	3.18779e-105	5.49702e-101	0.364	0.753			Igsf6	0.476895	1.11881e-08	0.000192927	0.245	0.138			Msr1	0.547203	2.45397e-45	4.23163e-41	0.151	0.042
Actr2	0.333795	2.04328e-163	3.52343e-159	0.326	0.739			Ssr4	0.476294	5.00472e-09	8.63014e-05	0.658	0.656			AC141489.1	0.547179	1.6582e-08	0.00028594	0.591	0.69
Mt-nd2	0.333393	6.78693e-191	1.17034e-186	0.984	0.998			Dab2	0.475974	5.77107e-09	9.95164e-05	0.353	0.233			Cox6c	0.546626	2.92659e-40	5.04662e-36	0.786	0.844
Ywhah	0.332182	4.9042e-190	8.4568e-186	0.28	0.656			Ostf1	0.475949	3.63842e-05	0.627408	0.504	0.496			Tax1bp1	0.546129	3.00336e-17	5.179e-13	0.654	0.74
Mlc1	0.331779	1.97875e-06	0.0341216	0.097	0.127			Eif4a1	0.475164	1.01963e-11	1.75826e-07	0.755	0.759			Tubb5	0.545956	4.17579e-07	0.00720073	0.444	0.45
Map4	0.331608	1.8159e-197	3.13134e-193	0.176	0.444			Ost4	0.474758	4.11976e-07	0.00710412	0.651	0.691			Rpl29	0.545175	1.22061e-68	2.10482e-64	0.956	0.928
Rab1a	0.330842	1.16056e-218	2.00126e-214	0.279	0.68			Naca	0.474423	4.60329e-24	7.93791e-20	0.915	0.918			Itm2b	0.545	3.24747e-71	5.59993e-67	0.923	0.964
Adam10	0.33046	9.3936e-168	1.61983e-163	0.146	0.365			Naa38	0.473231	0.00417959	1	0.487	0.502			Tgfb1	0.544632	1.09731e-14	1.89219e-10	0.206	0.127
Pdzk1ip1	0.326658	5.5268e-09	9.53041e-05	0.097	0.134			Paqr5	0.470567	0.00187985	1	0.157	0.108			Pgam1	0.544613	0.000173424	1	0.444	0.5
Mal2	0.325607	8.83668e-104	1.5238e-99	0.329	0.667			Rpl31	0.470039	3.07403e-11	5.30086e-07	0.726	0.676			Nfkbia	0.544014	1.63395e-15	2.81758e-11	0.669	0.689
Itsn2	0.325518	2.96753e-160	5.1172e-156	0.127	0.325			Fkbp3	0.468723	0.0182262	1	0.436	0.436			Cox7a2l2	0.543906	1.09564e-20	1.88932e-16	0.738	0.818
Tbl1xr1	0.325469	1.93581e-226	3.33812e-222	0.159	0.43			Ctsb	0.467932	1.37417e-06	0.0236962	0.698	0.749			LOC102551453	0.543782	3.99058e-22	6.88135e-18	0.172	0.08
Ppl	0.324913	3.40373e-130	5.86939e-126	0.324	0.69			Eef1d	0.467463	1.52861e-06	0.0263593	0.626	0.635			Pla2g15	0.542971	9.60003e-21	1.65543e-16	0.245	0.14
Furin	0.324461	8.48621e-183	1.46336e-178	0.186	0.453			Glrx	0.465933	2.41682e-07	0.00416756	0.3	0.205			2023-09-07	0.542969	6.11088e-07	0.0105376	0.522	0.591
Dusp22	0.32404	4.83104e-139	8.33064e-135	0.132	0.32			Mall	0.464167	2.35688e-07	0.0040642	0.211	0.123			Rin2	0.542622	0.0415851	1	0.281	0.295
Emc10	0.322687	9.30796e-248	1.60506e-243	0.209	0.547			Il1r2	0.463829	4.24607e-19	7.32192e-15	0.136	0.023			Igsf6	0.542258	4.23864e-27	7.30911e-23	0.195	0.087
Inhbb	0.321969	2.80398e-98	4.83518e-94	0.13	0.282			Rpl5	0.462536	1.20939e-18	2.08548e-14	0.862	0.8			Cd81	0.541882	5.68183e-12	9.79775e-08	0.596	0.666
Eef1a1	0.321303	3.23673e-137	5.58142e-133	0.93	0.984			Hp	0.461921	0.000264385	1	0.328	0.262			Gsto1	0.541372	1.10566e-10	1.90661e-06	0.368	0.32
Josd2	0.321245	4.46783e-221	7.70433e-217	0.211	0.533			Hebp1	0.460838	0.00116641	1	0.343	0.312			Lima1	0.540372	1.50446e-05	0.25943	0.4	0.408
Arfgef1	0.320725	2.94475e-230	5.07792e-226	0.192	0.499			Rarres1	0.46006	9.79291e-12	1.68869e-07	0.238	0.116			Rexo2	0.5399	6.53724e-05	1	0.423	0.47
Capzb	0.319716	2.33104e-57	4.01964e-53	0.427	0.846			Arpc2	0.459767	3.14489e-09	5.42305e-05	0.738	0.764			Slc2a1	0.539601	0.000161494	1	0.251	0.225
Il1rn	0.319369	4.47076e-139	7.70938e-135	0.147	0.345			Atp5mg	0.459503	5.67894e-12	9.79276e-08	0.777	0.793			Higd1a	0.538827	0.011619	1	0.345	0.384
Ankrd13a	0.319244	1.2895e-174	2.22362e-170	0.147	0.373			RT1-CE4	0.458529	1.95427e-08	0.000336995	0.657	0.658			Tuba1b	0.538578	8.65211e-05	1	0.459	0.523
Rhoa	0.319031	6.75864e-63	1.16546e-58	0.428	0.854			Dsc2	0.45804	0.000109507	1	0.16	0.099			Sem1	0.538516	2.21987e-21	3.82795e-17	0.689	0.78
Krt71	0.318504	1.93526e-38	3.33716e-34	0.18	0.299			Gja1	0.456791	2.0175e-06	0.0347897	0.266	0.174			Pxdc1	0.537318	5.54066e-15	9.55431e-11	0.147	0.073
Tuba4a	0.318039	1.87457e-206	3.23251e-202	0.23	0.561			Arpc5	0.456789	0.00153197	1	0.542	0.584			Spp1	0.537113	1.36006e-38	2.34528e-34	0.168	0.055
Cxcl3	0.317768	1.31143e-24	2.26143e-20	0.443	0.45			Uqcrq	0.456205	3.29452e-05	0.568106	0.623	0.69			Itga6	0.537099	6.46061e-07	0.0111407	0.239	0.193
Tpm1	0.317608	2.07785e-23	3.58304e-19	0.607	0.809			Egln3	0.455918	7.12239e-09	0.000122819	0.204	0.103			Snrpe	0.535903	2.26818e-13	3.91124e-09	0.626	0.703
LOC100361457	0.317135	6.60608e-222	1.13915e-217	0.97	0.995			LOC100360413	0.455442	6.50697e-06	0.112206	0.425	0.365			Ndufa4	0.534677	2.74103e-32	4.72663e-28	0.799	0.86
Upk1b	0.315981	4.01643e-70	6.92593e-66	0.128	0.253			Rps10	0.455364	7.7561e-10	1.33746e-05	0.591	0.482			RT1-CE5	0.534605	0.198494	1	0.389	0.472
Pih1d1	0.315742	5.54225e-94	9.55705e-90	0.129	0.277			Rbp2	0.452478	4.24644e-07	0.00732256	0.155	0.076			Snrpg	0.53266	0.00252004	1	0.339	0.368
Rps27a	0.315617	9.25679e-78	1.59624e-73	0.832	0.981			Apoe	0.451872	1.13857e-14	1.96334e-10	0.447	0.272			Cops9	0.532378	0.00165454	1	0.424	0.505
Reep3	0.314817	1.62293e-213	2.79858e-209	0.28	0.673			Lpl	0.451853	7.13632e-06	0.123059	0.264	0.176			Vcl	0.532272	0.0431012	1	0.25	0.257
Ggt1	0.314321	2.63593e-13	4.5454e-09	0.095	0.138			Tma7	0.44859	0.000278985	1	0.64	0.689			Prodh2	0.531566	2.89046e-28	4.98431e-24	0.184	0.077
Gnb1	0.313765	2.59944e-238	4.48248e-234	0.2	0.522			Calml3	0.448406	0.146528	1	0.357	0.352			Rps4x	0.53004	9.51868e-57	1.6414e-52	0.954	0.918
Acot7	0.313584	8.38024e-95	1.44509e-90	0.107	0.241			Cox8a	0.447049	1.46323e-14	2.52319e-10	0.836	0.892			Ndufa5	0.529072	3.35764e-06	0.0578992	0.529	0.621
Cap1	0.313583	1.45991e-242	2.51746e-238	0.227	0.581			Sec61g	0.446717	0.000354858	1	0.598	0.666			Anxa4	0.528776	3.64009e-07	0.00627697	0.538	0.621
Fkbp8	0.313384	5.58599e-242	9.63247e-238	0.268	0.669			Dsg3	0.445591	1.03919e-05	0.179198	0.151	0.083			Tmem140	0.528624	0.00190106	1	0.188	0.162
Fbxo11	0.312563	6.07097e-185	1.04688e-180	0.145	0.376			Spi1	0.444761	2.31023e-07	0.00398375	0.277	0.18			S100a4	0.528169	1.42706e-10	2.46083e-06	0.249	0.178
Rhoc	0.312473	4.64309e-130	8.00655e-126	0.315	0.667			Ranbp1	0.443157	0.0989639	1	0.472	0.491			Psma6	0.526519	1.61113e-09	2.77823e-05	0.565	0.657
Sppl3	0.312185	1.00408e-248	1.73144e-244	0.181	0.49			Sgk1	0.441986	0.00228692	1	0.253	0.203			Cd48	0.524896	4.26044e-09	7.3467e-05	0.275	0.226
Itga6	0.31215	8.37695e-10	1.44452e-05	0.509	0.826			Cox7b	0.441295	2.12935e-05	0.367184	0.668	0.705			Abca1	0.524712	0.0252071	1	0.293	0.308
Ier5	0.311947	7.24763e-144	1.24978e-139	0.288	0.625			Stmn1	0.440763	0.979189	1	0.402	0.469			Prr13	0.523617	2.85913e-05	0.493029	0.387	0.405
Ano1	0.311483	1.93057e-72	3.32907e-68	0.102	0.213			Arg1	0.439702	2.14462e-08	0.000369818	0.153	0.069			S100a16	0.523256	6.69486e-18	1.15446e-13	0.669	0.678
Gpnmb	0.310905	7.01487e-70	1.20964e-65	0.077	0.17			Hist1h1e	0.439338	0.540444	1	0.413	0.454			Rpl22l1	0.522619	3.04399e-19	5.24906e-15	0.712	0.771
Map1lc3b	0.310602	1.34559e-221	2.32034e-217	0.276	0.67			Ldha	0.439	1.28468e-12	2.2153e-08	0.738	0.679			Basp1	0.521553	5.01201e-06	0.086427	0.075	0.133
Sap30l	0.309041	8.96817e-149	1.54647e-144	0.138	0.337			Krt14	0.437179	9.93597e-06	0.171336	0.287	0.195			Hint1	0.521477	1.58362e-18	2.73079e-14	0.686	0.754
Mea1	0.308876	1.16826e-148	2.01455e-144	0.351	0.78			Stom	0.436589	0.0134316	1	0.232	0.197			Cdkn1a	0.520341	1.43415e-09	2.47305e-05	0.466	0.434
Wapl	0.308653	2.6772e-264	4.61657e-260	0.233	0.611			Plin2	0.436118	1.08996e-05	0.187953	0.291	0.206			Itgb2	0.516899	3.41324e-20	5.8858e-16	0.174	0.084
Atp6v1g1	0.30829	7.59453e-16	1.3096e-11	0.625	0.951			Polr2f	0.435463	0.0397116	1	0.321	0.302			Lmna	0.516887	5.8886e-13	1.01543e-08	0.576	0.591
Mtss1	0.307947	4.34047e-177	7.48471e-173	0.136	0.354			Hint1	0.434935	9.02464e-07	0.0155621	0.698	0.755			Mvp	0.515893	0.00124861	1	0.375	0.404
Ppp4r2	0.307665	2.41726e-241	4.16832e-237	0.195	0.513			Scpep1	0.433338	0.00609926	1	0.3	0.27			Rpl23	0.514698	4.42747e-68	7.63473e-64	0.98	0.963
Mmp7	0.30743	1.15218e-09	1.98682e-05	0.251	0.249			Dpp7	0.433314	0.00492548	1	0.326	0.292			Calml3	0.514421	7.65459e-10	1.31996e-05	0.2	0.133
Cblc	0.307264	1.26573e-155	2.18263e-151	0.135	0.337			Ncoa4	0.43227	0.0760476	1	0.358	0.355			Ybx1	0.513964	3.1304e-07	0.00539805	0.528	0.614
Arhgef5	0.306984	2.29003e-258	3.94893e-254	0.162	0.458			S100g	0.431931	1.93645e-08	0.000333921	0.125	0.048			Emp3	0.513819	1.63887e-19	2.82607e-15	0.189	0.098
Hras	0.305098	4.17468e-70	7.19882e-66	0.413	0.822			LOC108349606	0.431277	5.72854e-06	0.098783	0.315	0.24			Cldn18	0.513409	0.000148057	1	0.505	0.708
Cdc34	0.304174	2.49019e-245	4.29409e-241	0.18	0.486			Rpl3	0.430295	5.48318e-23	9.45519e-19	0.921	0.879			Ap2m1	0.513074	0.00237667	1	0.489	0.598
Camk2n1	0.304004	1.92717e-11	3.32321e-07	0.084	0.12			Ndufa3	0.430055	0.0345863	1	0.423	0.432			Lrg1	0.512909	9.60357e-27	1.65604e-22	0.183	0.079
Smpdl3a	0.303666	5.99522e-125	1.03382e-120	0.153	0.345			Lilrb4	0.42974	2.91256e-14	5.02242e-10	0.174	0.057			Tgfb2	0.512523	2.61429e-09	4.50807e-05	0.172	0.111
Luc7l3	0.303541	1.78069e-192	3.07062e-188	0.302	0.704			Fcgr2b	0.429609	1.33661e-14	2.30485e-10	0.16	0.048			Vps29	0.512039	0.0401676	1	0.358	0.41
2023-09-07	0.303477	5.37228e-127	9.26396e-123	0.369	0.8			Gpx2	0.429396	6.795e-14	1.17173e-09	0.889	0.857			Arhgdia	0.511944	6.41211e-06	0.11057	0.532	0.631
Sfpq	0.30306	6.19743e-197	1.06868e-192	0.285	0.669			Tc2n	0.429143	2.08849e-05	0.360138	0.23	0.156			Agrn	0.510661	0.000293623	1	0.197	0.164
Cyp1b1	0.302133	5.47507e-58	9.44121e-54	0.77	0.914			RT1-A1	0.428631	0.00151008	1	0.557	0.586			Stmn1	0.508189	0.00716902	1	0.31	0.314
Mgst3	0.301864	6.42208e-13	1.10742e-08	0.478	0.785			LOC108348144	0.426855	0.0144451	1	0.466	0.496			Lcp1	0.507741	0.0205223	1	0.427	0.496
Nectin4	0.301831	3.4452e-81	5.9409e-77	0.091	0.203			Rhoa	0.425236	0.000385246	1	0.621	0.679			Rps23	0.507553	2.41049e-55	4.15665e-51	0.964	0.938
Mxd1	0.30173	7.60142e-78	1.31079e-73	0.114	0.238			Uqcr11	0.422867	8.60034e-09	0.000148304	0.742	0.774			Uqcrb.1	0.50662	3.18394e-08	0.000549038	0.569	0.684
Abcd3	0.301322	1.30642e-203	2.2528e-199	0.152	0.402			Il1rn	0.422818	2.6055e-09	4.49293e-05	0.215	0.112			Abracl	0.506107	0.000184775	1	0.431	0.475
Nans	0.301188	1.03175e-164	1.77916e-160	0.14	0.351			Tgfb1	0.422441	0.000290372	1	0.221	0.158			Slpi	0.505294	5.84827e-10	1.00847e-05	0.123	0.068
Mfsd5	0.301099	3.17287e-125	5.47131e-121	0.111	0.27			RT1-CE5	0.422287	0.00900933	1	0.334	0.301			AABR07021871.1	0.505112	1.45632e-10	2.51128e-06	0.612	0.713
Arhgdia	0.301032	1.82049e-111	3.13925e-107	0.387	0.82			Ndufb4	0.422134	0.0299396	1	0.443	0.453			Ndufs5	0.504629	0.0176995	1	0.409	0.494
Cdkn1a	0.299709	4.05493e-08	0.000699232	0.502	0.823			Naa50	0.421228	0.0389601	1	0.319	0.307			Atp5pf	0.504443	2.19794e-23	3.79012e-19	0.716	0.789
Tubb6	0.299333	1.77854e-144	3.06691e-140	0.25	0.543			Csf2ra	0.420779	4.6826e-07	0.00807467	0.277	0.185			Gngt2	0.501884	1.12859e-29	1.94613e-25	0.184	0.076
Tmprss11g	0.299305	6.93525e-97	1.19591e-92	0.151	0.316			Atp5md	0.420231	0.0755543	1	0.321	0.316			Ap2s1	0.501403	0.00736028	1	0.385	0.444
Ppp1r14b	0.298672	5.34468e-23	9.21637e-19	0.678	0.931			Ap2s1	0.417458	0.0338986	1	0.4	0.402			Aldh3a1	0.500704	4.41246e-41	7.60885e-37	0.588	0.399
Psmd11	0.298659	2.81047e-276	4.84638e-272	0.238	0.629			Lad1	0.415452	0.0145878	1	0.27	0.232			Pycard	0.499277	4.68519e-11	8.07914e-07	0.302	0.232
Rab32	0.298216	8.83557e-63	1.5236e-58	0.086	0.18			Higd1a	0.414932	0.0158508	1	0.358	0.335			Sh3glb1	0.499046	4.20492e-05	0.725097	0.466	0.524
Scpep1	0.298027	4.78117e-195	8.24464e-191	0.159	0.408			Reep5	0.413487	5.26823e-06	0.0908453	0.64	0.64			Tspo	0.498594	6.77379e-17	1.16807e-12	0.736	0.82
Mvp	0.296677	8.13718e-235	1.40318e-230	0.259	0.642			Pgls	0.412624	0.0127952	1	0.423	0.421			Fstl3	0.498408	5.59499e-24	9.64801e-20	0.166	0.071
Msmo1	0.296568	3.19201e-138	5.5043e-134	0.141	0.333			Lipa	0.41257	3.2413e-05	0.558929	0.417	0.341			AABR07044711.1	0.496953	0.00130906	1	0.353	0.371
Cds1	0.296537	1.99008e-186	3.43169e-182	0.13	0.349			Cldn18	0.40965	2.12106e-10	3.65755e-06	0.255	0.133			Mpp5	0.495921	0.774261	1	0.231	0.272
H2afz	0.296135	9.00907e-56	1.55352e-51	0.1	0.195			Lamp2	0.409555	0.00896717	1	0.543	0.596			Pgk1	0.495588	0.000379496	1	0.475	0.556
Pnisr	0.293396	1.18641e-191	2.04584e-187	0.319	0.738			Scgb1a1	0.408345	1.32593e-36	2.28643e-32	1	0.991			AABR07026424.1	0.49503	0.153064	1	0.319	0.369
Ces2g	0.293348	7.50875e-219	1.29481e-214	0.179	0.464			Itga6	0.406247	0.0199746	1	0.266	0.23			Rps7	0.494878	2.29818e-52	3.96299e-48	0.957	0.963
Efhd2	0.292958	5.92082e-250	1.02099e-245	0.22	0.57			Hmox1	0.40562	0.000100612	1	0.242	0.17			Ybx3	0.494825	0.000117001	1	0.45	0.497
Rangap1	0.292937	5.75569e-186	9.92512e-182	0.143	0.373			Ybx1	0.405317	0.00722039	1	0.568	0.622			Kif23	0.494672	1.21364e-06	0.020928	0.177	0.131
Tmem45b	0.292866	1.56041e-11	2.69077e-07	0.075	0.109			Hsd17b2	0.40188	0.00300765	1	0.217	0.164			Tubb4b	0.493818	0.136375	1	0.459	0.579
Mvd	0.292646	4.50755e-90	7.77282e-86	0.099	0.223			Tspan8	0.40095	3.6368e-06	0.062713	0.509	0.401			Cdkn2b	0.492154	6.33453e-11	1.09233e-06	0.203	0.132
Arpc3	0.292163	0.0634285	1	0.545	0.917			AC128960.1	0.400383	0.00114199	1	0.377	0.331			Gna15	0.490833	1.07164e-15	1.84793e-11	0.178	0.099
Arpc1a	0.290165	1.78637e-153	3.08042e-149	0.336	0.748			Eef1g	0.400104	1.66356e-09	2.86865e-05	0.764	0.751			Vnn1	0.490647	4.94071e-32	8.51976e-28	0.13	0.04
Kdelr2	0.290141	4.40921e-165	7.60325e-161	0.128	0.33			G0s2	0.397363	1.59066e-14	2.74293e-10	0.375	0.206			Asah1	0.490633	4.1993e-05	0.724127	0.388	0.398
Tpd52	0.289128	1.04132e-167	1.79565e-163	0.336	0.763			Pold4	0.397355	9.83455e-05	1	0.275	0.207			Vps28	0.490455	0.462354	1	0.501	0.689
Zfp292	0.28891	1.94584e-220	3.3554e-216	0.16	0.429			Ctsa	0.397185	0.0521873	1	0.445	0.485			Aqp3	0.489641	2.61197e-12	4.50408e-08	0.292	0.213
Me1	0.288398	7.45706e-146	1.2859e-141	0.116	0.295			Commd3	0.396576	0.402359	1	0.481	0.55			Unc13d	0.48933	1.54413e-08	0.000266269	0.127	0.076
Hm13	0.287474	3.57738e-262	6.16884e-258	0.204	0.545			Ppial4d	0.396515	0.0374055	1	0.302	0.284			Zfp706	0.489256	1.84495e-06	0.0318143	0.513	0.605
Rtn4	0.287406	6.2495e-233	1.07766e-228	0.26	0.644			Ucp2	0.393429	3.39082e-06	0.0584713	0.655	0.636			Psma7	0.489003	4.47634e-11	7.719e-07	0.649	0.753
Pfkp	0.287262	4.62904e-108	7.98232e-104	0.107	0.251			Lta4h	0.393044	0.0934082	1	0.425	0.437			Col12a1	0.487878	2.09306e-31	3.60927e-27	0.179	0.067
Mrpl28	0.286929	2.03396e-152	3.50736e-148	0.124	0.314			Brk1	0.392869	0.253737	1	0.466	0.517			Abcg1	0.48734	2.70641e-08	0.000466694	0.224	0.166
Sdhc	0.286876	7.21503e-254	1.24416e-249	0.276	0.697			Tmprss11g	0.391861	0.0528281	1	0.142	0.113			Srgn	0.487231	6.97822e-19	1.20332e-14	0.183	0.092
Spint1	0.286504	1.29217e-197	2.22822e-193	0.174	0.438			Sdf2l1	0.389344	0.0189441	1	0.311	0.286			Sec61g	0.487088	1.82686e-07	0.00315023	0.569	0.674
Pdlim2	0.286013	1.89355e-243	3.26523e-239	0.203	0.531			Coa3	0.38869	0.152698	1	0.345	0.35			Plp2	0.486914	0.185453	1	0.435	0.54
Ecm1	0.285207	3.36319e-44	5.79949e-40	0.09	0.168			Abca1	0.388561	0.00229336	1	0.213	0.163			Rpl13	0.486354	9.53413e-62	1.64407e-57	0.969	0.945
Arf6	0.284862	5.43736e-133	9.37619e-129	0.351	0.756			Aldoa	0.388419	4.72663e-07	0.0081506	0.751	0.825			Lta4h	0.48543	0.225106	1	0.3	0.346
Slc35f5	0.283399	2.33179e-40	4.02093e-36	0.079	0.149			Serpinb11	0.388307	7.82827e-05	1	0.166	0.104			Ubl5	0.483647	2.88281e-13	4.97112e-09	0.645	0.753
Gsk3b	0.282667	1.25898e-269	2.17099e-265	0.173	0.485			Cyp1b1	0.388096	4.77899e-27	8.24089e-23	0.598	0.269			Pdgfa	0.482994	0.811746	1	0.285	0.347
Blmh	0.282126	2.93504e-249	5.06117e-245	0.259	0.654			Dap	0.387354	0.0984601	1	0.351	0.354			Glipr1	0.481908	9.44812e-22	1.62923e-17	0.169	0.079
Ca9	0.281682	6.6985e-26	1.15509e-21	0.072	0.123			AABR07071891.2	0.384222	3.65131e-05	0.629632	0.517	0.485			Rps8	0.481114	5.89252e-56	1.01611e-51	0.981	0.94
Dbndd2	0.281636	3.76316e-157	6.48919e-153	0.125	0.318			Axl	0.382752	5.08282e-05	0.876481	0.242	0.163			Jup	0.479697	0.28186	1	0.418	0.521
AABR07029198.1	0.281039	1.58805e-143	2.73843e-139	0.113	0.288			Ubl5	0.382744	4.68764e-07	0.00808337	0.728	0.797			Akap11	0.479654	0.485687	1	0.195	0.209
Mob1a	0.280387	1.54895e-288	2.671e-284	0.177	0.505			Nop10	0.38201	0.06722	1	0.5	0.546			Serpinb1a	0.479182	1.40777e-14	2.42755e-10	0.679	0.729
Agpat3	0.280359	2.51902e-113	4.34379e-109	0.104	0.249			Them5	0.381698	2.66015e-11	4.58716e-07	0.143	0.049			Il1rn	0.478371	9.21723e-14	1.58942e-09	0.173	0.099
Elk3	0.280088	7.56454e-119	1.30443e-114	0.102	0.25			Ybx3	0.3813	0.0332033	1	0.511	0.558			Pdlim2	0.478291	0.772272	1	0.255	0.306
Arhgap5	0.279867	1.96127e-264	3.38201e-260	0.251	0.646			Snrpg	0.381273	0.221135	1	0.409	0.442			Rps27a	0.47822	2.0581e-17	3.54898e-13	0.677	0.746
Tmprss4	0.279303	5.27176e-102	9.09062e-98	0.113	0.256			Eef2	0.379062	1.48694e-13	2.56408e-09	0.819	0.779			Hsbp1	0.476354	0.132339	1	0.531	0.686
Fam32a	0.279074	7.51461e-282	1.29582e-277	0.203	0.556			Plscr1	0.378809	0.0480939	1	0.281	0.262			Psma3	0.476334	0.000630661	1	0.508	0.612
Derl1	0.278909	1.18294e-286	2.03986e-282	0.236	0.631			Olr1	0.378715	9.97296e-06	0.171974	0.183	0.11			Ncf1	0.47559	9.38167e-20	1.61777e-15	0.172	0.083
C3	0.278718	1.23204e-44	2.12453e-40	0.118	0.21			Cops9	0.377096	0.0895729	1	0.409	0.436			Rps10	0.475582	1.13916e-08	0.000196437	0.6	0.688
Camk2d	0.278203	7.13777e-83	1.23084e-78	0.094	0.209			Cxcl17	0.376812	3.05723e-05	0.527188	0.185	0.116			Rps9	0.475325	1.19959e-48	2.06858e-44	0.924	0.925
Rcor1.1	0.278126	1.51064e-201	2.60495e-197	0.127	0.353			Mcts1	0.375863	0.180399	1	0.394	0.424			Dynlrb1	0.474623	0.000809539	1	0.532	0.654
Homer2	0.278003	1.04122e-95	1.79548e-91	0.081	0.197			Efhd2	0.375717	0.0399873	1	0.351	0.335			LOC108351137	0.472926	0.00511206	1	0.226	0.219
Ppp2r2a	0.277105	5.67654e-267	9.78863e-263	0.23	0.604			Hspe1	0.375421	0.0366338	1	0.498	0.529			Rps25	0.472329	1.03961e-07	0.0017927	0.578	0.673
Prdx2	0.275872	3.98803e-60	6.87696e-56	0.859	0.985			Apbb1ip	0.375337	5.62222e-07	0.00969496	0.277	0.177			Pgrmc1	0.472044	0.854132	1	0.498	0.663
Mapk3	0.275186	3.2619e-233	5.62483e-229	0.18	0.475			Lpar6	0.372416	0.102069	1	0.251	0.23			Atp5md	0.471951	0.015979	1	0.284	0.3
LOC100362366	0.275049	1.79193e-178	3.09001e-174	0.321	0.737			Myl12b	0.371941	2.58655e-05	0.446025	0.675	0.742			Crlf1	0.470928	0.223355	1	0.136	0.132
Hsp90b1	0.274992	3.88213e-06	0.0669435	0.537	0.87			Tomm6	0.371884	0.0979904	1	0.275	0.265			Cox8a	0.468852	8.92964e-30	1.53983e-25	0.843	0.886
Tmsb4x	0.274767	0	0	1	1			Slc39a1	0.371102	0.0166282	1	0.336	0.306			Rps27	0.468572	2.61787e-53	4.51426e-49	0.958	0.94
Pls3	0.274	3.92386e-253	6.76631e-249	0.214	0.558			Ehf	0.369035	0.140097	1	0.406	0.432			Nedd8	0.467879	2.88038e-10	4.96693e-06	0.627	0.729
Inava	0.273939	1.54485e-135	2.66394e-131	0.11	0.277			Gnai2	0.368915	0.00026484	1	0.602	0.628			Capza2	0.467869	8.07762e-06	0.13929	0.512	0.606
Hsbp1	0.273284	4.56018e-194	7.86358e-190	0.329	0.772			Atp6ap2	0.367969	0.596136	1	0.389	0.441			Hras	0.466018	0.106243	1	0.393	0.473
Vat1	0.273149	2.14718e-225	3.70261e-221	0.192	0.496			Mgp	0.365616	0.00698467	1	0.164	0.244			Fkbp1a	0.465417	0.037159	1	0.468	0.58
Elf5	0.271026	8.3062e-173	1.43232e-168	0.123	0.326			Idh1	0.364407	0.00934531	1	0.411	0.398			Erh	0.465402	3.68538e-09	6.35508e-05	0.597	0.673
LOC100361543	0.2704	1.03167e-263	1.77902e-259	0.258	0.665			Tmem176b	0.362514	0.114021	1	0.285	0.276			Nbl1	0.464728	8.27494e-09	0.000142693	0.18	0.119
Bloc1s3	0.26919	1.60539e-181	2.76834e-177	0.128	0.341			Selenoh	0.361999	0.087548	1	0.383	0.402			Trim29	0.464521	1.99718e-06	0.0344393	0.181	0.136
Ppp1cc	0.269016	1.6471e-284	2.84027e-280	0.219	0.589			Prodh2	0.361612	6.54359e-07	0.0112838	0.238	0.145			Atp6v0c	0.464318	4.9381e-22	8.51526e-18	0.79	0.884
Dynlt3	0.268345	3.8808e-239	6.69205e-235	0.25	0.627			Ndufs5	0.361416	0.104685	1	0.428	0.468			Rplp1	0.463734	6.05035e-58	1.04332e-53	0.995	0.969
Rab5c	0.268319	9.90963e-260	1.70882e-255	0.284	0.719			Cox5b	0.360222	2.17757e-06	0.0375501	0.755	0.84			LOC100359583	0.463187	5.06439e-51	8.73304e-47	0.933	0.956
Trappc1	0.268098	2.65605e-271	4.58009e-267	0.167	0.476			Gltp	0.360029	0.113347	1	0.211	0.19			Cxcl9	0.461914	5.20364e-45	8.97316e-41	0.123	0.028
Cd44	0.267372	8.2801e-228	1.42782e-223	0.269	0.659			LOC100362366	0.360026	0.688984	1	0.208	0.232			Calm2	0.461444	0.00723063	1	0.53	0.655
Tm9sf3	0.267161	3.08829e-274	5.32544e-270	0.187	0.516			Atp1b3	0.359653	2.2413e-08	0.00038649	0.658	0.579			Ndufb2	0.459395	1.19663e-05	0.206347	0.576	0.689
Rnf181	0.266688	4.24512e-196	7.32028e-192	0.138	0.369			Lsm5	0.358246	0.111058	1	0.392	0.413			Map7d1	0.457903	0.582173	1	0.258	0.294
Trappc5	0.266232	5.10861e-220	8.80928e-216	0.291	0.706			Atp5if1	0.358243	1.02349e-10	1.76491e-06	0.83	0.888			Fermt2	0.457832	0.0252656	1	0.204	0.278
Abhd5	0.266134	1.2004e-192	2.06997e-188	0.129	0.349			Mrps21	0.358108	0.0897016	1	0.432	0.467			Rpl30	0.457581	7.48488e-17	1.29069e-12	0.713	0.774
Stard10	0.266115	5.09497e-256	8.78577e-252	0.219	0.571			Bola3	0.357268	0.273064	1	0.347	0.365			Eif3j	0.457561	0.0147635	1	0.494	0.609
Slc27a4	0.265885	1.03005e-80	1.77621e-76	0.084	0.191			Slc13a2	0.356107	1.43e-06	0.0246589	0.138	0.067			Stom	0.457196	2.72348e-10	4.69636e-06	0.197	0.132
Adrm1	0.265465	2.2898e-243	3.94852e-239	0.298	0.736			Rbm3	0.355442	0.00552957	1	0.491	0.491			Lst1	0.457034	9.27925e-24	1.60011e-19	0.154	0.065
Phf23	0.26544	3.21652e-213	5.54657e-209	0.111	0.329			Ramp2	0.35538	0.00147101	1	0.208	0.154			Hmgn2	0.456967	0.00487855	1	0.448	0.537
Copz1	0.265194	3.41979e-205	5.89708e-201	0.317	0.75			Mfge8	0.354645	1.13777e-05	0.196197	0.294	0.213			Fzd2	0.456963	1.36571e-05	0.235503	0.147	0.106
Cenpv	0.26477	1.76398e-139	3.04181e-135	0.111	0.281			AABR07001416.1	0.353037	8.21753e-06	0.141703	0.113	0.053			Lsm5	0.456769	0.289463	1	0.335	0.402
Vim	0.264617	6.52804e-155	1.12569e-150	0.102	0.271			Mrps15	0.353013	0.488039	1	0.336	0.353			Rpl17	0.456335	5.69609e-43	9.82234e-39	0.951	0.94
Chmp1a	0.264372	9.73667e-270	1.67899e-265	0.163	0.465			Higd2a	0.352264	0.140322	1	0.47	0.536			Ehd2	0.456042	0.0322528	1	0.197	0.187
Ube2d3	0.26344	8.51392e-175	1.46814e-170	0.338	0.776			Sar1a	0.352112	0.954659	1	0.458	0.536			Rpl37a	0.455981	1.53223e-63	2.64218e-59	0.976	0.941
Kif23	0.262981	3.74046e-135	6.45005e-131	0.324	0.684			Crlf2	0.350901	0.00343102	1	0.196	0.15			Tkt	0.455389	3.2676e-15	5.63465e-11	0.701	0.773
Tpm2	0.261973	0.00742448	1	0.613	0.926			Fstl3	0.349496	7.95805e-06	0.137229	0.143	0.077			Mfge8	0.454718	0.0130283	1	0.413	0.456
Eps8l2	0.26115	2.52466e-264	4.35352e-260	0.204	0.544			LOC102551453	0.349431	0.000668408	1	0.181	0.125			Serpinb6a	0.453984	0.349527	1	0.38	0.516
Ggta1	0.261138	4.61311e-270	7.95485e-266	0.201	0.542			Lsm7	0.349161	0.479877	1	0.315	0.337			Rps18	0.453665	1.55531e-46	2.68197e-42	0.966	0.929
Anp32e	0.260496	3.58222e-257	6.17717e-253	0.243	0.622			Rab27a	0.349155	0.814689	1	0.251	0.265			Gstm1	0.453384	1.11687e-06	0.0192593	0.26	0.216
Skp1	0.260329	0.0253136	1	0.595	0.931			Sec61b	0.348187	0.000238091	1	0.658	0.726			Ptpre	0.452638	1.15653e-11	1.99432e-07	0.155	0.089
Pet100	0.260237	1.15508e-300	1.99183e-296	0.197	0.556			Capzb	0.347901	0.101646	1	0.543	0.623			Nfe2l2	0.452051	0.000235987	1	0.512	0.576
Ap3d1	0.260159	1.18992e-281	2.0519e-277	0.164	0.475			LOC108351137	0.347747	0.00280562	1	0.281	0.238			Psma1	0.451964	0.0923789	1	0.399	0.487
Cul3	0.259496	2.01011e-270	3.46624e-266	0.181	0.502			Tubb6	0.346897	0.00401857	1	0.14	0.098			Atp1b3	0.451781	3.07178e-11	5.29697e-07	0.661	0.731
Ghitm	0.259259	3.92222e-244	6.76348e-240	0.282	0.7			Mt1	0.346051	4.13754e-05	0.713477	0.357	0.29			Atp5mf	0.451663	4.711e-10	8.12364e-06	0.678	0.791
Plscr3	0.25872	8.87522e-183	1.53044e-178	0.114	0.315			Rgs10	0.345556	0.00145923	1	0.198	0.145			Atp5mg	0.451519	8.15142e-27	1.40563e-22	0.788	0.839
Pinlyp	0.258061	1.04357e-07	0.00179953	0.597	0.786			Twf1	0.345094	0.415835	1	0.396	0.425			Lamp2	0.451212	0.000534036	1	0.529	0.649
Pon2	0.258008	4.70477e-213	8.1129e-209	0.174	0.448			Mal	0.34441	0.00281992	1	0.251	0.202			Ckmt1	0.451104	0.98961	1	0.273	0.324
Tmem123	0.257673	5.42602e-133	9.35663e-129	0.327	0.687			Erh	0.344357	0.0373924	1	0.598	0.667			Eif4a1	0.45052	4.06556e-18	7.01066e-14	0.755	0.838
Paqr4	0.257373	7.08842e-123	1.22233e-118	0.095	0.242			AABR07044711.1	0.344353	0.12285	1	0.377	0.399			Abi3bp	0.450025	0.0296119	1	0.109	0.09
Ltbp3	0.256786	2.8636e-171	4.938e-167	0.133	0.342			Jund	0.343491	7.01947e-05	1	0.734	0.762			Ube2n	0.44971	0.412073	1	0.317	0.376
Kdelr1	0.256737	1.13836e-242	1.96299e-238	0.304	0.751			Hbegf	0.342931	0.00134931	1	0.23	0.172			Nudt9	0.449469	0.133251	1	0.25	0.271
Cd47	0.256329	1.54686e-228	2.66741e-224	0.173	0.457			AABR07021871.1	0.342756	0.00325702	1	0.606	0.672			Tmem14c	0.448459	0.0101586	1	0.424	0.511
Mdh2	0.256219	1.94086e-87	3.34682e-83	0.411	0.838			Eif3k	0.342644	0.277312	1	0.462	0.491			Trpv2	0.446127	5.91199e-16	1.01946e-11	0.142	0.07
Cdca4	0.256011	3.62993e-202	6.25946e-198	0.129	0.356			Sdc1	0.341637	0.0355619	1	0.53	0.575			Rpl27	0.446028	2.82721e-32	4.87524e-28	0.898	0.904
Atp5f1d	0.255747	2.35597e-13	4.06263e-09	0.667	0.955			Ctsf	0.341344	0.000116737	1	0.206	0.14			Nqo1	0.445284	2.05867e-36	3.54997e-32	0.737	0.65
Actn4	0.255445	1.79866e-57	3.10161e-53	0.446	0.867			Eif3f	0.341152	0.0167289	1	0.56	0.611			LOC685963	0.443604	8.39656e-08	0.0014479	0.65	0.755
Slc6a8	0.254703	5.70169e-251	9.832e-247	0.179	0.484			Adam28	0.339087	0.00331646	1	0.251	0.2			Egln3	0.442833	2.58237e-07	0.00445304	0.181	0.13
Niban2	0.254693	1.81677e-231	3.13284e-227	0.161	0.435			Blvra	0.338876	0.000160109	1	0.26	0.194			Clstn1	0.442023	0.87782	1	0.302	0.362
Acsl1	0.254598	4.31306e-75	7.43744e-71	0.099	0.211			Mapre1	0.338695	0.557368	1	0.328	0.386			Rps5	0.44136	5.28499e-51	9.11344e-47	0.963	0.957
Epn3	0.254581	2.56022e-145	4.41484e-141	0.103	0.271			Upk1b	0.338592	0.00992952	1	0.113	0.079			Gmpr	0.440736	3.4509e-06	0.0595073	0.203	0.16
Bace2	0.254562	6.21132e-120	1.07108e-115	0.101	0.249			Exosc5	0.338537	0.872735	1	0.213	0.228			Itga3	0.44041	0.0477277	1	0.159	0.145
Ranbp2	0.254429	4.50406e-287	7.7668e-283	0.209	0.569			Rab25	0.337395	0.161388	1	0.428	0.451			Slc39a1	0.440317	0.354452	1	0.326	0.389
Taf15	0.253689	2.27614e-253	3.92497e-249	0.145	0.419			Cebpb	0.33695	3.51565e-07	0.0060624	0.785	0.87			Rac1	0.439061	0.0001231	1	0.475	0.547
Atrx.1	0.252993	2.79236e-215	4.81514e-211	0.307	0.73			Siglec1	0.336352	5.83278e-13	1.0058e-08	0.128	0.035			Rpl28	0.438513	3.40693e-49	5.87491e-45	0.958	0.933
Mindy1	0.252802	1.89312e-210	3.26449e-206	0.132	0.367			Mrpl17	0.334842	0.140693	1	0.468	0.507			Actr3	0.437978	0.0110588	1	0.44	0.519
Chmp2a	0.252341	1.08407e-147	1.86937e-143	0.368	0.813			C1qbp	0.334136	0.107632	1	0.408	0.426			Hbegf	0.437721	3.16739e-05	0.546185	0.233	0.193
Dynll2	0.252021	1.53384e-265	2.64495e-261	0.183	0.502			Aprt	0.33393	0.107001	1	0.366	0.366			Slc4a7	0.437695	0.000797198	1	0.175	0.148
Gabarap	0.252011	0.076982	1	0.604	0.945			Emc6	0.332514	0.657198	1	0.387	0.435			Serbp1	0.437494	5.11809e-14	8.82564e-10	0.715	0.808
Sec63	0.251266	2.89452e-291	4.99131e-287	0.184	0.522			Mrpl52	0.332347	0.0611436	1	0.523	0.579			Zfp36l2	0.437474	0.000212816	1	0.435	0.469
Trim29	0.250555	6.74064e-89	1.16236e-84	0.401	0.794			Cuta	0.332247	0.479249	1	0.46	0.527			LOC100362149	0.437419	0.00974085	1	0.5	0.601
Cavin2	-0.251309	6.97089e-208	1.20206e-203	0.022	0.153			Atp5pd	0.331857	1.64501e-06	0.0283665	0.783	0.843			Ucp2	0.437128	1.86133e-12	3.20968e-08	0.607	0.617
Rpl12	-0.251389	6.48376e-278	1.11806e-273	0.988	0.995			Gng10	0.331757	0.00279038	1	0.615	0.679			Arpc1b	0.436689	2.42649e-10	4.18424e-06	0.623	0.687
Cep164	-0.251392	0	0	0.068	0.485			Anapc11	0.33123	0.43862	1	0.4	0.436			Phlda3	0.436595	0.0150878	1	0.331	0.349
Fgfr2	-0.252015	0	0	0.055	0.364			Eno1	0.3303	0.00563951	1	0.596	0.645			Rps27l	0.436053	7.19629e-08	0.00124093	0.608	0.684
AABR07068536.1	-0.253935	0	0	0.026	0.34			Krtcap3	0.330045	0.574595	1	0.294	0.306			Bnip3l	0.436024	0.0936445	1	0.502	0.637
Igfbp7	-0.254879	1.52878e-190	2.63623e-186	0.52	0.926			Slc27a2	0.32988	0.68424	1	0.223	0.247			Rps2	0.435834	1.03071e-39	1.77736e-35	0.956	0.925
RGD1306556	-0.255464	0	0	0.047	0.372			Rab5if	0.329837	0.224735	1	0.468	0.532			Rgs10	0.435644	7.42275e-11	1.27998e-06	0.16	0.097
Eid1	-0.255998	0	0	0.073	0.438			Ggta1	0.32957	0.0113435	1	0.234	0.192			Cfh	0.435241	4.02965e-07	0.00694873	0.365	0.317
Stat3	-0.256442	0	0	0.157	0.678			Atp6v1e1	0.329371	0.854446	1	0.47	0.549			Sec11a	0.435186	0.0801865	1	0.446	0.545
Atp5me	-0.256691	0	0	0.185	0.721			Atp6v1g1	0.32869	9.77195e-06	0.168507	0.77	0.862			LOC100360828	0.434685	0.0833535	1	0.405	0.494
Uqcr10	-0.256808	0	0	0.401	0.896			Ctsc	0.328661	0.0253149	1	0.236	0.201			Akr1b10	0.434641	1.14923e-12	1.98173e-08	0.119	0.06
Eci1	-0.256859	0	0	0.06	0.418			Myl12a	0.328605	6.22788e-05	1	0.755	0.828			Ndufc2	0.433315	0.0168692	1	0.518	0.656
Rpl39l	-0.257349	4.57047e-147	7.88131e-143	0.011	0.101			Serf2	0.328589	2.9284e-15	5.04973e-11	0.936	0.968			Eef1a1	0.433248	6.55766e-15	1.1308e-10	0.774	0.852
Aimp1	-0.257784	0	0	0.193	0.747			Cdc42	0.327126	4.55061e-07	0.00784707	0.787	0.856			Mprip	0.43284	0.456832	1	0.306	0.358
B2m	-0.257913	6.42567e-195	1.10804e-190	0.545	0.951			Srgn	0.327056	8.14977e-09	0.000140535	0.223	0.113			AABR07035218.1	0.432352	0.0438373	1	0.245	0.252
Xpc	-0.260127	0	0	0.038	0.348			Emp3	0.325974	0.00224958	1	0.198	0.146			Rac2	0.432266	2.89439e-08	0.000499108	0.3	0.243
Ereg	-0.261503	1.13842e-227	1.9631e-223	0.025	0.169			Rbbp7	0.325774	0.460073	1	0.508	0.58			Cox7b	0.432147	1.15868e-06	0.0199803	0.601	0.718
Ppp1r10	-0.261766	0	0	0.103	0.568			Cndp1	0.325566	0.000968047	1	0.138	0.089			Snrpd1	0.431613	0.432786	1	0.394	0.501
Cdkn1b	-0.262013	0	0	0.119	0.592			S100a10	0.325025	0.0269027	1	0.566	0.616			Ndufc1	0.431391	0.403011	1	0.279	0.323
Tns3	-0.262797	0	0	0.068	0.433			Rpl7	0.324958	1.68478e-23	2.90523e-19	0.968	0.948			Axl	0.431363	3.628e-13	6.25613e-09	0.189	0.112
Sod1	-0.263635	0	0	0.365	0.89			Arhgdib	0.324153	0.00012717	1	0.381	0.309			Dusp14	0.430458	2.37036e-12	4.08746e-08	0.155	0.087
Thoc7	-0.265339	0	0	0.159	0.699			Hnrnpa3	0.323724	0.573085	1	0.445	0.545			Eif4ebp1	0.430393	0.119798	1	0.225	0.236
Iqgap1	-0.265575	0	0	0.23	0.758			Tuba4a	0.323357	0.768956	1	0.236	0.248			Nop58	0.430012	0.295766	1	0.284	0.324
Ubl5	-0.266398	0	0	0.331	0.889			Eif3el1	0.32306	0.0734553	1	0.351	0.353			Trmt112	0.42967	0.00632057	1	0.494	0.609
Nfkbia	-0.26856	4.06613e-226	7.01163e-222	0.37	0.759			Cox7a2l	0.322375	0.055927	1	0.575	0.623			Wdr1	0.429517	0.0377951	1	0.35	0.386
Mnat1	-0.27224	0	0	0.065	0.472			Siglec10	0.321425	2.65282e-07	0.00457453	0.185	0.099			Rps16	0.42905	9.41927e-55	1.62426e-50	0.975	0.944
LOC102549726	-0.272428	0	0	0.146	0.649			LOC100361543	0.320826	0.272235	1	0.349	0.369			H3f3c	0.428816	3.51273e-30	6.05736e-26	0.867	0.903
Odc1	-0.273079	0	0	0.079	0.474			Sftpa1	0.320221	0.0756057	1	0.362	0.362			Psmd4	0.428227	0.0371816	1	0.453	0.56
Cox5b	-0.274882	2.40411e-221	4.14565e-217	0.575	0.964			Ccdc90b	0.320173	0.592946	1	0.198	0.201			Skp1	0.428081	1.34607e-11	2.32116e-07	0.649	0.743
Rpl36al	-0.275012	9.8395e-276	1.69672e-271	0.871	0.985			Polr2e	0.319917	0.505551	1	0.434	0.497			Cd63	0.427495	1.62699e-10	2.80559e-06	0.75	0.867
AABR07065091.1	-0.275724	0	0	0.007	0.229			Gdi2	0.319769	0.967824	1	0.442	0.523			Bin2	0.426537	1.72998e-17	2.98317e-13	0.147	0.07
Nfe2l2	-0.27604	3.80156e-282	6.5554e-278	0.458	0.93			Ptprc	0.318411	5.25497e-07	0.00906167	0.377	0.263			AC094217.1	0.425875	0.228413	1	0.394	0.476
Sec61g	-0.27698	0	0	0.269	0.825			Hist1h1d	0.317257	0.051518	1	0.128	0.103			Ndufa2	0.42582	0.00545398	1	0.536	0.657
Ptges3l1	-0.277273	0	0	0.08	0.529			Ndufc1	0.317147	0.719277	1	0.33	0.367			Lrrc1	0.425279	0.000532558	1	0.143	0.112
Caprin1	-0.277389	0	0	0.107	0.587			Tgfbr1	0.315863	0.0709882	1	0.211	0.186			Rpl11	0.425266	8.5681e-63	1.47748e-58	0.982	0.968
LOC108351137	-0.278289	0	0	0.102	0.56			AABR07065438.1	0.315655	0.00848075	1	0.251	0.205			Hspa4	0.424626	0.256412	1	0.422	0.527
Ndufb11	-0.278778	0	0	0.351	0.902			Mt-nd4l	0.315478	0.000502907	1	0.834	0.888			2023-09-02	0.424438	0.199751	1	0.367	0.433
Pmaip1	-0.279317	0	0	0.061	0.377			Trmt112	0.315429	0.240582	1	0.494	0.567			Olr1	0.424231	3.1067e-18	5.35719e-14	0.132	0.058
Rbbp8	-0.281887	0	0	0.048	0.395			Rab3d	0.315136	0.462718	1	0.177	0.174			Fcgr3a	0.422943	3.04712e-22	5.25446e-18	0.175	0.08
Hsd17b10	-0.282089	0	0	0.191	0.763			Ppib	0.314933	0.000893972	1	0.698	0.743			Trim3	0.422891	0.0201638	1	0.172	0.156
Rps6	-0.282422	0	0	0.04	0.396			AABR07034362.2	0.314856	2.09816e-10	3.61806e-06	0.126	0.041			Prnp	0.422783	0.0738916	1	0.316	0.34
Dtd1	-0.282734	0	0	0.069	0.491			Ptpn12	0.313941	0.0739417	1	0.234	0.206			Nme2	0.421455	1.46214e-19	2.52132e-15	0.796	0.87
Pik3r1	-0.283098	0	0	0.128	0.536			Arl6ip5	0.313646	0.989819	1	0.347	0.39			Sap18	0.420529	0.0087715	1	0.464	0.569
Churc1	-0.283524	0	0	0.233	0.814			Napsa	0.313063	5.99945e-06	0.103454	0.172	0.096			Ckb	0.420181	0.00274325	1	0.288	0.285
Atp5md	-0.284208	0	0	0.069	0.496			Rab32	0.312955	3.00915e-05	0.518897	0.14	0.078			Lrrfip1	0.419412	0.325811	1	0.381	0.458
Lgi2	-0.285017	0	0	0.102	0.398			Rtraf	0.312859	0.548557	1	0.5	0.587			Lsm7	0.419386	0.2069	1	0.308	0.351
LOC100361025	-0.287332	0	0	0.042	0.409			Pkm	0.312445	0.102694	1	0.196	0.174			Rpl12	0.419245	1.11981e-38	1.931e-34	0.942	0.917
Krt18	-0.288641	0	0	0.045	0.257			Evpl	0.312203	0.375727	1	0.147	0.139			Cltb	0.418361	0.0203562	1	0.481	0.579
Tst	-0.289105	0	0	0.237	0.729			Nck1	0.311539	0.348073	1	0.232	0.228			Eif3h	0.418347	0.106402	1	0.462	0.581
Sfr1	-0.28935	0	0	0.215	0.774			Prg4	0.31148	2.16997e-05	0.37419	0.275	0.185			Eif3el1	0.418329	0.748679	1	0.338	0.44
Nfkbiz	-0.289372	0	0	0.107	0.49			Zfp706	0.311176	0.298682	1	0.5	0.575			LOC100364457	0.417974	4.41166e-40	7.60746e-36	0.953	0.921
Cox7c	-0.289579	3.16633e-236	5.46001e-232	0.528	0.953			Cltb	0.310041	0.222253	1	0.449	0.473			Jag1	0.415113	0.229427	1	0.189	0.196
H2afv	-0.289725	0	0	0.348	0.885			Lima1	0.309998	0.08167	1	0.453	0.457			Tpp1	0.41496	0.492841	1	0.279	0.321
Rack1	-0.291869	0	0	0.964	0.997			Chmp4bl1	0.309729	0.217553	1	0.26	0.253			Tprg1l	0.414687	0.0711151	1	0.27	0.289
Rpl29	-0.291903	0	0	0.992	0.996			H3f3c	0.309133	4.75875e-11	8.20599e-07	0.904	0.915			Ebpl	0.413829	0.0723289	1	0.21	0.209
Ubtf	-0.294192	0	0	0.162	0.697			Slc4a7	0.309125	0.0135086	1	0.194	0.155			Ptges3	0.413082	1.32164e-05	0.227903	0.602	0.729
Lsm5	-0.295944	0	0	0.162	0.698			Arhgdia	0.308489	0.133244	1	0.47	0.509			Lamp1	0.41294	5.51509e-17	9.51023e-13	0.75	0.855
Rps5	-0.298374	0	0	0.996	0.999			S100a9	0.308482	1.00631e-12	1.73529e-08	0.317	0.174			Cox6a1	0.411816	7.80161e-19	1.34531e-14	0.773	0.869
Uqcrb.1	-0.299564	0	0	0.3	0.866			Lmo4	0.307883	0.603384	1	0.425	0.474			Tpm4	0.410661	0.191183	1	0.331	0.377
Wdr43	-0.302066	0	0	0.111	0.594			Cdc42ep3	0.307766	0.0826114	1	0.44	0.439			Commd4	0.410452	0.47332	1	0.305	0.362
LOC684988	-0.302405	0	0	0.921	0.991			Tomm20	0.307415	0.483402	1	0.494	0.576			Zbed5	0.41016	0.0202429	1	0.448	0.55
Cirbp	-0.303839	0	0	0.07	0.484			Atp6v0e1	0.307313	0.0119832	1	0.617	0.725			Sptan1	0.410075	0.245664	1	0.364	0.482
Rpl14	-0.305068	0	0	0.997	0.999			Wdr83os	0.306198	0.986507	1	0.415	0.492			Tbca	0.409023	1.79819e-06	0.0310079	0.581	0.7
Plk2	-0.305196	0	0	0.131	0.509			Cited2	0.30614	0.221027	1	0.434	0.456			Cd302	0.408061	0.000607979	1	0.228	0.204
Mrpl23	-0.306407	0	0	0.279	0.853			Eif5a	0.305867	0.0170231	1	0.674	0.745			LOC684797	0.407893	0.00531351	1	0.548	0.661
Ndufb2	-0.306735	0	0	0.315	0.878			Prelid1	0.305597	0.982351	1	0.336	0.378			Dlgap4	0.406532	0.084294	1	0.219	0.283
Cox6b1.1	-0.307405	0	0	0.061	0.497			Qsox1	0.305099	0.45666	1	0.255	0.261			Cox5b	0.406165	8.12549e-16	1.40116e-11	0.749	0.833
AABR07035539.1	-0.30744	0	0	0.142	0.665			RT1-A2	0.304836	0.0123348	1	0.557	0.593			Ndufb4	0.406064	0.97038	1	0.398	0.517
Sem1	-0.308955	0	0	0.451	0.942			Kif23	0.304801	0.120202	1	0.272	0.257			Mrpl20	0.405912	0.811234	1	0.409	0.54
Rpl7	-0.309927	0	0	0.997	0.999			Ca13	0.304627	0.00493472	1	0.121	0.08			Igfbp2	0.405761	1.12469e-10	1.93941e-06	0.284	0.203
Cox6c	-0.312802	6.98448e-262	1.2044e-257	0.549	0.962			Mcemp1	0.304577	5.5766e-07	0.00961629	0.236	0.139			Pparg	0.405661	1.66399e-12	2.86939e-08	0.137	0.074
Trmt112	-0.313375	0	0	0.255	0.841			Ndufb7	0.304408	0.70484	1	0.547	0.658			Atp5po	0.404755	1.53528e-06	0.0264744	0.65	0.776
Cmc1	-0.313633	0	0	0.101	0.608			Lsm4	0.302649	0.325264	1	0.308	0.372			Abhd12	0.404623	0.000247879	1	0.204	0.174
Fcgrt	-0.314132	0	0	0.111	0.559			Vasp	0.300323	0.0860365	1	0.336	0.322			Taf10	0.404235	0.551447	1	0.415	0.535
Rpl6	-0.315575	0	0	0.882	0.987			Shc1	0.300117	0.110495	1	0.255	0.24			Naa50	0.404154	0.117694	1	0.24	0.253
Crip1	-0.315958	0	0	0.225	0.646			Bri3	0.299251	0.000967061	1	0.683	0.758			Pls3	0.403981	0.634167	1	0.325	0.406
Srsf3	-0.31596	0	0	0.325	0.871			Cndp2	0.299044	0.0730126	1	0.364	0.353			Tent5b	0.403732	4.48097e-05	0.772698	0.113	0.078
Mrpl52	-0.3169	0	0	0.287	0.87			H3f3b	0.298816	1.12412e-05	0.193844	0.764	0.839			Tbrg1	0.403304	0.43933	1	0.234	0.259
LOC103689931	-0.318954	0	0	0.21	0.787			Abcg1	0.298605	0.0144948	1	0.236	0.192			Fcgrt	0.403029	0.0111945	1	0.424	0.485
Mt-nd1	-0.319348	0	0	0.975	0.998			Nabp1	0.298071	0.00548065	1	0.175	0.131			Tgfbr1	0.403003	3.18477e-05	0.549182	0.171	0.134
Rpl18	-0.320318	0	0	0.989	0.999			Serbp1	0.298004	0.000199916	1	0.751	0.819			Nptn	0.402509	0.421937	1	0.31	0.363
Hk2	-0.322168	0	0	0.118	0.584			Sem1	0.297279	0.010949	1	0.7	0.806			Wdr83os	0.402351	0.606528	1	0.428	0.563
AC141489.1	-0.322459	8.18564e-297	1.41153e-292	0.475	0.941			Atp5f1d	0.297261	0.0146708	1	0.626	0.709			Slc1a1	0.401825	0.567541	1	0.162	0.189
Ubap2l	-0.323821	0	0	0.103	0.607			Cd63	0.29669	0.000140798	1	0.791	0.873			Atp13a2	0.401408	3.40557e-07	0.00587257	0.191	0.141
Nfil3	-0.326893	0	0	0.055	0.436			Lbh	0.296041	6.8229e-05	1	0.185	0.116			Tpmt	0.400285	2.51089e-07	0.00432978	0.169	0.121
Gsta3	-0.327666	0	0	0.103	0.478			Rab5c	0.295789	0.962581	1	0.421	0.488			Eif5a	0.400251	3.23135e-12	5.57213e-08	0.704	0.829
Nmt1	-0.329695	0	0	0.069	0.518			Ch25h	0.295006	0.00129902	1	0.138	0.089			Grb2	0.39988	0.604512	1	0.329	0.424
Nampt	-0.332396	0	0	0.058	0.421			Cxcl6	0.294843	9.01613e-06	0.155474	0.147	0.079			Lmo4	0.399716	0.0646751	1	0.424	0.491
Dynlt1	-0.332992	0	0	0.22	0.768			Sulf2	0.294646	0.0139776	1	0.208	0.17			Psmb6	0.399008	0.4284	1	0.368	0.461
Atp5mc2	-0.333072	0	0	0.689	0.976			Cox6b1.1	0.294014	0.896663	1	0.296	0.328			Rwdd1	0.398282	0.661192	1	0.252	0.31
Aox3	-0.333754	0	0	0.018	0.267			Crot	0.293851	0.263361	1	0.3	0.294			Arpc4	0.397355	0.00926987	1	0.462	0.559
Krt79	-0.33447	5.23684e-181	9.0304e-177	0.066	0.219			Pak1ip1	0.293449	0.000159186	1	0.143	0.086			Itgb1	0.397197	0.00163403	1	0.57	0.698
Uqcr11	-0.336796	1.97392e-288	3.40383e-284	0.512	0.95			Ywhab	0.293427	0.249729	1	0.583	0.681			Ndufab1	0.397152	0.893144	1	0.411	0.54
Rplp0	-0.338036	0	0	1	1			Skap2	0.29295	0.0911907	1	0.274	0.251			Cisd1	0.396781	0.25554	1	0.431	0.551
Irs2	-0.33971	0	0	0.059	0.424			Bhlhe40	0.29266	0.688718	1	0.185	0.207			Pgls	0.396775	0.256754	1	0.399	0.487
Rnd3	-0.341225	0	0	0.109	0.491			Glipr1	0.292108	7.54424e-08	0.00130093	0.194	0.1			Coro1a	0.396564	2.38972e-09	4.12084e-05	0.19	0.127
Dst	-0.342522	0	0	0.12	0.541			Dnase2	0.291585	0.903124	1	0.283	0.31			Dync1i2	0.396551	0.60208	1	0.397	0.522
Dlk2	-0.343202	5.28052e-267	9.10573e-263	0.026	0.19			Eif2s2	0.291501	0.43447	1	0.521	0.608			Arhgap45	0.396527	7.44522e-09	0.000128385	0.142	0.088
Nap1l1	-0.345397	0	0	0.426	0.905			Xrcc5	0.291381	0.520345	1	0.372	0.39			Hcst	0.396516	8.02631e-19	1.38406e-14	0.126	0.054
Idh2	-0.34597	0	0	0.082	0.538			Ccng1	0.291202	0.700426	1	0.44	0.516			Ifi27	0.396267	0.000737033	1	0.476	0.519
Entpd5	-0.346152	0	0	0.116	0.546			Lst1	0.290078	2.39175e-06	0.0412433	0.175	0.098			Tmem256	0.395309	0.0824448	1	0.478	0.603
Pcbd2	-0.3475	0	0	0.12	0.65			Cast	0.288365	0.353352	1	0.564	0.642			Rbx1	0.394599	0.547211	1	0.365	0.455
Pir	-0.348803	0	0	0.097	0.53			Rpl36a	0.288343	0.137242	1	0.215	0.198			Mal	0.39441	4.17164e-05	0.719357	0.15	0.109
Cfi	-0.350676	0	0	0.065	0.41			Eif4ebp1	0.287814	0.308486	1	0.236	0.23			Mrps24	0.394319	0.702559	1	0.41	0.533
Rps8	-0.351718	0	0	0.999	0.997			Tuba1c	0.286577	0.0568365	1	0.209	0.181			Zfand5	0.393911	0.0190368	1	0.419	0.472
Klf5	-0.356859	9.43107e-279	1.62629e-274	0.525	0.94			Rnf128	0.286276	0.0292834	1	0.26	0.229			Reep5	0.392604	3.77501e-26	6.50963e-22	0.739	0.801
Mt-nd4	-0.358762	0	0	0.957	0.996			LOC100360828	0.286136	0.339662	1	0.449	0.5			LOC680254	0.392444	3.78257e-16	6.52267e-12	0.133	0.063
Atp1a1	-0.35894	5.34826e-257	9.22254e-253	0.65	0.97			Ckmt1	0.285273	0.773835	1	0.319	0.366			Rnh1	0.392356	0.785744	1	0.405	0.529
Tln1	-0.359132	0	0	0.089	0.529			Tp53	0.284562	0.576705	1	0.281	0.29			Zfp207	0.39233	0.484601	1	0.258	0.292
Tob1	-0.359435	0	0	0.085	0.543			Bag1	0.284551	0.812543	1	0.392	0.455			Ndufa3	0.390886	0.62502	1	0.352	0.463
Hist1h1b	-0.359653	1.19945e-285	2.06833e-281	0.027	0.202			Ggt1	0.284474	0.00297775	1	0.128	0.084			Rpl14	0.390542	2.88999e-46	4.9835e-42	0.98	0.968
Zfp36l2	-0.359892	0	0	0.162	0.609			Tnfaip2	0.283362	0.0359251	1	0.204	0.17			Dennd3	0.390388	0.00822918	1	0.127	0.105
Rpl36a	-0.360112	0	0	0.078	0.559			RT1-Bb	0.283354	2.03032e-07	0.00350108	0.309	0.206			Cox6b1.1	0.390323	0.44511	1	0.255	0.323
Ndufa13	-0.363828	0	0	0.308	0.886			Sfr1	0.283115	0.0453524	1	0.574	0.636			Atp5f1e	0.389585	1.23536e-23	2.13026e-19	0.889	0.906
Alas1	-0.364785	0	0	0.136	0.541			Phyhd1	0.282933	0.164227	1	0.153	0.134			Actr2	0.389276	0.0704579	1	0.446	0.548
Rpl18a	-0.366159	0	0	0.998	0.999			Nampt	0.282904	0.982342	1	0.23	0.251			Srp14	0.38911	7.60449e-06	0.131132	0.577	0.689
Tspo	-0.366511	3.66884e-291	6.32655e-287	0.621	0.965			Rpp21	0.282809	0.34173	1	0.296	0.295			Pdcd6	0.388263	0.479846	1	0.406	0.522
Rgcc	-0.369946	1.65797e-207	2.859e-203	0.034	0.175			Ndufb6	0.282613	0.769176	1	0.34	0.39			Rpl19	0.388238	1.54442e-51	2.66319e-47	0.989	0.978
Per3	-0.37068	0	0	0.085	0.535			Uqcrb.1	0.282592	0.182931	1	0.555	0.652			Vat1	0.38693	0.246198	1	0.298	0.393
Eif1	-0.370966	0	0	0.856	0.994			Rac1	0.282513	0.111147	1	0.417	0.54			Nabp1	0.386649	3.15924e-10	5.44778e-06	0.168	0.106
LOC100363452	-0.371966	0	0	0.089	0.596			Acp1	0.281936	0.0307183	1	0.266	0.351			Serpinb10	0.386599	2.93204e-11	5.05602e-07	0.236	0.157
Uba52	-0.373711	0	0	0.998	0.999			Bax	0.281261	0.405114	1	0.408	0.439			Mmp7	0.385677	5.08475e-24	8.76815e-20	0.162	0.068
Slc1a3	-0.381782	0	0	0.041	0.356			Cox17	0.28093	0.0359557	1	0.636	0.72			Lypd3	0.385673	0.000166422	1	0.177	0.144
Aqp4	-0.382679	1.1113e-244	1.91633e-240	0.025	0.178			Rack1	0.279253	1.03515e-11	1.78501e-07	0.84	0.814			Tpr	0.385455	0.0970987	1	0.517	0.653
Rbp4	-0.383694	3.47916e-182	5.99946e-178	0.003	0.102			Ezh2	0.27919	0.995274	1	0.117	0.125			Stk17b	0.384278	0.0118163	1	0.162	0.143
Ost4	-0.385216	0	0	0.231	0.81			Gmnn	0.278777	0.252051	1	0.158	0.145			Arhgdib	0.383466	0.00670015	1	0.478	0.551
Dcxr	-0.385539	0	0	0.045	0.364			Usp1	0.278703	0.524294	1	0.221	0.254			LOC108348144	0.383104	0.124167	1	0.45	0.563
LOC685963	-0.385734	0	0	0.412	0.932			Mrps36	0.278537	0.181008	1	0.304	0.373			Mdh2	0.38301	0.250166	1	0.441	0.559
Notch1	-0.385929	0	0	0.355	0.866			Creb3l4	0.278507	0.0129912	1	0.106	0.072			Orai1	0.382857	0.0166869	1	0.275	0.38
Rpl9	-0.386869	0	0	0.029	0.434			Wdr1	0.278505	0.411712	1	0.349	0.419			Hnrnpa3	0.382503	0.150435	1	0.345	0.462
Ddt	-0.388199	0	0	0.374	0.906			AABR07049994.1	0.278427	0.434298	1	0.487	0.546			Tcea1	0.382291	0.747945	1	0.417	0.538
Rpl13	-0.388808	0	0	0.998	0.998			Nme1	0.278322	0.946651	1	0.381	0.433			LOC100912195	0.382025	7.81011e-13	1.34678e-08	0.196	0.373
Pnrc1	-0.388908	0	0	0.271	0.823			Hprt1	0.277774	0.23123	1	0.274	0.268			Atp6v1d	0.38176	0.540757	1	0.371	0.484
Eef1b2	-0.389648	0	0	0.908	0.991			AABR07026424.1	0.277335	0.781272	1	0.349	0.384			Ifitm1	0.381167	8.02927e-21	1.38457e-16	0.45	0.318
Gclm	-0.389738	0	0	0.135	0.602			Timp1	0.276972	0.95243	1	0.145	0.154			Upp1	0.379997	1.8121e-16	3.12478e-12	0.113	0.049
Eml4	-0.391462	0	0	0.076	0.523			Pa2g4	0.276758	0.248084	1	0.325	0.394			Krt79	0.379573	1.82576e-12	3.14834e-08	0.297	0.211
AABR07053687.1	-0.39179	0	0	0.094	0.611			Acsl4	0.276639	0.391863	1	0.153	0.144			Gltp	0.378966	0.0455514	1	0.197	0.192
Rbm3	-0.393707	0	0	0.367	0.885			Rbx1	0.276511	0.173989	1	0.438	0.472			Paqr6	0.378637	0.191245	1	0.15	0.188
Susd6	-0.395781	0	0	0.032	0.402			Arf6	0.275928	0.808675	1	0.302	0.343			Atp5me	0.378403	0.494484	1	0.413	0.53
Psme1	-0.398092	0	0	0.287	0.873			Ptges	0.27574	0.0127294	1	0.2	0.155			LOC100910944	0.378166	0.60509	1	0.403	0.524
Srsf5	-0.399015	0	0	0.194	0.772			LOC684797	0.2756	0.108408	1	0.592	0.668			Por	0.378145	8.87158e-09	0.000152982	0.293	0.478
Rpl10a	-0.400529	0	0	0.883	0.989			Rer1	0.275435	0.63925	1	0.389	0.465			Rplp0	0.378023	3.57416e-43	6.16329e-39	0.987	0.975
Slc3a2	-0.400691	0	0	0.262	0.824			Cyb5a	0.27523	0.000217438	1	0.757	0.83			Gnb2	0.377613	0.0030738	1	0.553	0.699
Impdh2	-0.404744	0	0	0.398	0.898			Gna15	0.274793	0.0441536	1	0.204	0.174			Ndufb7	0.377389	0.00499342	1	0.547	0.686
Rps24	-0.41	0	0	0.919	0.989			Ms4a8	0.274394	0.000125165	1	0.145	0.086			Gpsm3	0.377285	5.72433e-10	9.87103e-06	0.159	0.098
Rpl27a	-0.418354	0	0	0.999	0.997			Sftpd	0.274371	1.61723e-10	2.78875e-06	0.477	0.315			Tmem37	0.377204	0.684955	1	0.121	0.127
Ighm	-0.420091	0	0	0.019	0.259			Pparg	0.273548	0.000862928	1	0.155	0.103			Dpp7	0.377153	0.503611	1	0.261	0.299
AABR07071986.1	-0.420466	0	0	0.032	0.459			Anxa3	0.27344	0.168856	1	0.23	0.209			Hypk	0.376405	0.142424	1	0.359	0.491
LOC103690996	-0.422309	0	0	0.035	0.457			Pabpc4	0.273342	0.799821	1	0.208	0.217			Rnf10	0.375985	0.715405	1	0.306	0.36
Rps4x	-0.423254	0	0	0.986	0.996			Cks2	0.273129	0.000894219	1	0.111	0.065			Cap1	0.375772	0.373058	1	0.325	0.379
Uqcrq	-0.427934	0	0	0.308	0.877			Tomm22	0.273095	0.927617	1	0.426	0.498			LOC498555	0.375643	0.942719	1	0.361	0.458
Rps27a.1	-0.428106	0	0	0.992	0.993			Ifitm2	0.272897	0.000401247	1	0.596	0.574			Ndufa13	0.375581	0.00210021	1	0.605	0.758
Agr2	-0.431713	8.23204e-243	1.41953e-238	0.018	0.162			Grina	0.27237	0.480358	1	0.351	0.366			Glud1	0.375474	0.668446	1	0.314	0.374
Rps18l1	-0.432114	0	0	0.109	0.666			Dctpp1	0.272234	0.742889	1	0.147	0.152			Glrx3	0.375453	0.961634	1	0.356	0.448
Rps7	-0.43214	0	0	0.996	0.999			Rps4x-ps9	0.271587	0.241624	1	0.375	0.39			Ssb	0.374959	0.888035	1	0.401	0.52
Ets2	-0.433409	0	0	0.192	0.749			Gsta4	0.27047	0.166311	1	0.442	0.463			Slurp1	0.37462	1.55931e-07	0.00268887	0.101	0.059
Zfp36	-0.437248	0	0	0.104	0.559			Sap18	0.27047	0.625249	1	0.504	0.593			Atp6ap2	0.374432	0.779783	1	0.365	0.462
Rps27l	-0.442478	0	0	0.344	0.903			Tbrg1	0.269863	0.275758	1	0.247	0.241			Hspd1	0.373795	0.337371	1	0.476	0.606
Sftpd	-0.443952	0	0	0.052	0.293			AABR07025010.1	0.269853	0.0165954	1	0.243	0.207			Psma4	0.37367	0.00458957	1	0.528	0.648
Micos10	-0.446156	0	0	0.381	0.923			Anpep	0.269811	0.843817	1	0.168	0.175			Pfdn6	0.373668	0.511718	1	0.31	0.396
Atp1b1	-0.446409	0	0	0.275	0.709			LOC100360573	0.26917	0.0258408	1	0.292	0.254			LOC691807	0.373405	0.000166897	1	0.595	0.725
Nedd4	-0.447366	0	0	0.447	0.935			Actr3	0.269064	0.691603	1	0.453	0.515			Pitpna	0.373333	0.59743	1	0.345	0.418
Ppp1r15a	-0.448097	0	0	0.174	0.719			Krt19	0.268933	0.340185	1	0.213	0.253			AABR07028902.1	0.373122	4.3676e-05	0.753149	0.161	0.123
Tmsb10	-0.44854	9.43112e-205	1.6263e-200	0.856	0.988			Ndufa5	0.268759	0.146571	1	0.575	0.659			LOC689574	0.373016	0.0971265	1	0.44	0.552
Mt2A	-0.450682	0	0	0.02	0.22			Eif2s1	0.268571	0.456607	1	0.309	0.374			Clta	0.37279	6.40223e-10	1.104e-05	0.726	0.841
Rpl21.3	-0.456481	0	0	0.81	0.984			Ndufb11	0.267783	0.536314	1	0.592	0.696			Psmb3	0.372751	8.37756e-05	1	0.585	0.714
Cox8a	-0.459517	0	0	0.594	0.968			Lsm8	0.267483	0.954076	1	0.281	0.312			Commd2	0.372708	0.286488	1	0.252	0.318
Rpl17	-0.460054	0	0	0.988	0.997			Bcl7c	0.266666	0.612745	1	0.325	0.346			LOC108348142	0.371964	0.861435	1	0.304	0.372
Rpl11	-0.461661	0	0	0.994	0.999			Tpd52	0.265944	0.45051	1	0.326	0.342			LOC100363502	0.371962	0.0299679	1	0.429	0.505
Prdx6	-0.46189	0	0	0.277	0.861			Slc39a6	0.264673	0.206248	1	0.187	0.171			Tax1bp3	0.371948	0.224148	1	0.337	0.444
Aldh1a1	-0.463446	0	0	0.23	0.639			Tubb2a	0.264056	0.0458534	1	0.309	0.283			Pfdn1	0.371861	0.473024	1	0.5	0.649
Tceal9	-0.466084	0	0	0.157	0.702			Smagp	0.263924	0.316864	1	0.243	0.241			Leprotl1	0.371651	0.678191	1	0.29	0.364
Snrpd2	-0.46685	0	0	0.505	0.953			Rab38	0.26363	0.259387	1	0.189	0.176			Tef	0.371404	0.196219	1	0.177	0.175
Rhob	-0.466931	0	0	0.176	0.69			Slc16a11	0.263606	0.577916	1	0.221	0.222			Sh2d4a	0.37001	0.000208477	1	0.285	0.429
Mt1	-0.468529	0	0	0.058	0.308			Rhoc	0.263231	0.0994261	1	0.326	0.313			Pfdn2	0.369897	0.228768	1	0.448	0.569
Rpl10	-0.47004	0	0	0.987	0.999			Cox14	0.262513	0.565766	1	0.2	0.203			Gsn	0.369713	1.03828e-09	1.79041e-05	0.543	0.515
Rps12	-0.471306	0	0	0.99	0.997			Clta	0.261477	0.0015196	1	0.736	0.801			Fn1	0.369488	6.78701e-12	1.17035e-07	0.266	0.182
Egr2	-0.478253	0	0	0.063	0.443			Atp5mf	0.261055	0.00382285	1	0.691	0.79			Adrb2	0.36946	0.0102976	1	0.172	0.152
Ifrd1	-0.480285	0	0	0.083	0.554			Ss18l2	0.260937	0.299457	1	0.343	0.42			Ranbp1	0.369455	0.289164	1	0.365	0.444
Ptgs2	-0.480698	0	0	0.065	0.401			RT1-Da	0.260904	7.85928e-13	1.35525e-08	0.432	0.274			Snx6	0.369103	0.825986	1	0.308	0.371
Slc25a4	-0.481234	0	0	0.457	0.923			Acsl5	0.260838	0.527576	1	0.211	0.244			Rps3a	0.369011	5.13847e-32	8.86078e-28	0.965	0.949
Krt8	-0.483918	0	0	0.255	0.598			Sema4a	0.260305	0.00531909	1	0.24	0.192			Cadm1	0.367972	0.00999128	1	0.15	0.129
Rplp1	-0.485094	0	0	1	0.999			Zbed5	0.260036	0.902995	1	0.519	0.627			Slc25a5	0.366937	7.47553e-08	0.00128908	0.673	0.798
LOC100909712	-0.488609	0	0	0.145	0.709			Slc25a39	0.258565	0.821993	1	0.311	0.356			Dbnl	0.366619	0.697377	1	0.251	0.301
Nr4a2	-0.492014	0	0	0.033	0.4			Gipc1	0.258515	0.88715	1	0.274	0.291			Anks1a	0.366467	0.106357	1	0.101	0.09
Uqcrh	-0.493329	0	0	0.568	0.966			Rsl24d1	0.257911	0.435682	1	0.249	0.251			Fcgr2b	0.366259	2.53649e-16	4.37393e-12	0.112	0.048
Serpine1	-0.495931	0	0	0.076	0.362			Il33	0.257715	6.3603e-05	1	0.253	0.167			Atp5mc3	0.366075	0.0636806	1	0.486	0.619
Sftpc	-0.496107	0	0	0.116	0.714			Stx7	0.257418	0.767617	1	0.251	0.264			Prdx2	0.365112	1.14365e-09	1.97211e-05	0.677	0.766
F3	-0.496863	2.01832e-272	3.4804e-268	0.029	0.198			Hexa	0.256808	0.846506	1	0.262	0.293			Ywhaz	0.364537	0.0810964	1	0.494	0.628
Crot	-0.498829	0	0	0.086	0.537			Snrpd2	0.256691	0.0980997	1	0.651	0.753			Dnajc15	0.364131	0.993044	1	0.24	0.285
Acadm	-0.499467	0	0	0.075	0.504			Blvrb	0.25666	0.913918	1	0.319	0.348			Gdi2	0.364087	0.351127	1	0.422	0.536
Krt15	-0.502574	0	0	0.991	0.998			Pnpla7	0.256481	0.137339	1	0.123	0.103			Glul	0.36324	0.0583614	1	0.458	0.532
Rpl15	-0.50275	0	0	0.99	0.998			Ssu72	0.255449	0.719054	1	0.411	0.492			Tmem43	0.362939	0.0085402	1	0.181	0.161
Rps3	-0.505549	0	0	0.992	0.998			Bud31	0.255093	0.0928057	1	0.213	0.27			Zc3h15	0.362642	0.332273	1	0.343	0.459
Ackr3	-0.508678	0	0	0.056	0.437			Lyn	0.255082	0.378357	1	0.219	0.216			Drap1	0.362138	0.352382	1	0.427	0.585
Morf4l1	-0.510062	0	0	0.155	0.759			Ndufv3.1	0.254806	0.315633	1	0.381	0.464			Siglec10	0.362035	1.30003e-13	2.24177e-09	0.121	0.059
Glul	-0.515154	0	0	0.31	0.809			Gnas.1	0.254603	0.316174	1	0.421	0.527			Calm1	0.361801	7.74663e-30	1.33583e-25	0.85	0.914
Dapl1	-0.52827	0	0	0.236	0.685			Cst3	0.254237	0.996312	1	0.428	0.518			Klf5	0.361668	0.00223667	1	0.559	0.635
Rps11	-0.529592	0	0	0.978	0.998			Rps18l1	0.253616	0.615824	1	0.226	0.228			Mt-nd6	0.361078	0.649303	1	0.429	0.557
Gsta4	-0.530194	0	0	0.334	0.799			Map2k1	0.253401	0.310494	1	0.202	0.196			Rab7a	0.360794	0.488822	1	0.444	0.604
Errfi1	-0.532368	0	0	0.062	0.501			Fcf1	0.253331	0.691512	1	0.262	0.294			Sarnp	0.360399	0.853365	1	0.425	0.566
Ndufa4	-0.532601	0	0	0.546	0.953			Flna	0.253033	0.193654	1	0.289	0.278			Manbal	0.36024	0.32303	1	0.222	0.274
Id4	-0.53669	0	0	0.078	0.412			Zbtb8os	0.252856	0.793925	1	0.298	0.316			Eloc	0.359863	0.528153	1	0.287	0.365
Hist1h1c	-0.542994	0	0	0.053	0.488			Ndufa6	0.252706	0.388978	1	0.506	0.615			Add1	0.35958	0.410806	1	0.257	0.316
Abi3bp	-0.543238	4.06919e-199	7.0169e-195	0.012	0.13			Ccnd1	0.252105	0.0679847	1	0.474	0.452			Best1	0.359558	2.71381e-12	4.6797e-08	0.114	0.057
Dnajb1	-0.543421	0	0	0.347	0.872			Btf3	0.252087	0.946369	1	0.319	0.361			Arg1	0.359159	8.9603e-16	1.54511e-11	0.124	0.057
LOC103693430	-0.552075	0	0	0.091	0.662			Srsf2	0.251841	0.288984	1	0.564	0.701			Fkbp3	0.358611	0.520434	1	0.374	0.453
LOC108348142	-0.553561	0	0	0.121	0.714			Hck	0.251725	0.00136002	1	0.185	0.13			Myadm	0.358489	0.0902368	1	0.314	0.338
Rps3a	-0.560415	0	0	0.995	0.998			Ptn	0.25152	0.0728837	1	0.215	0.183			Gadd45a	0.357844	0.012373	1	0.373	0.385
Ccn1	-0.561732	0	0	0.038	0.339			Chd3	0.250899	0.715769	1	0.206	0.209			Lamb2	0.357403	1.36189e-07	0.00234845	0.258	0.427
Atp5mg	-0.562762	0	0	0.53	0.962			RGD1563400	0.250676	3.98297e-05	0.686824	0.132	0.071			AC128960.1	0.356681	0.610579	1	0.361	0.469
Comt	-0.568592	0	0	0.217	0.784			Pmm1	0.250597	0.447869	1	0.432	0.473			Ech1	0.356658	0.276137	1	0.457	0.623
AABR07021871.1	-0.569265	0	0	0.356	0.924			Ermp1	0.250579	0.360069	1	0.221	0.259			Plek	0.356653	6.15682e-12	1.06168e-07	0.12	0.062
Il33	-0.569978	1.68526e-203	2.90606e-199	0.021	0.148			Guk1	0.250334	0.189159	1	0.415	0.526			Hsp90b1	0.356217	2.89208e-06	0.0498711	0.709	0.83
H3f3a	-0.572627	0	0	0.975	0.999			Dusp22	0.250061	0.305021	1	0.138	0.126			Ube2s	0.356175	0.717501	1	0.395	0.516
Ddx5	-0.575478	0	0	0.628	0.971			Spire2	-0.251403	1.89241e-13	3.26327e-09	0.055	0.196			Ndufa12	0.356135	0.545386	1	0.376	0.496
Jund	-0.576326	0	0	0.3	0.84			RGD1308544	-0.251589	1.53364e-11	2.64461e-07	0.023	0.125			Lmo7	0.355753	6.19675e-07	0.0106857	0.394	0.629
Klf13	-0.576364	0	0	0.101	0.659			Cnot6l	-0.251732	2.16733e-13	3.73735e-09	0.151	0.332			Cops2	0.354489	0.269976	1	0.292	0.376
Serpinb10	-0.577977	0	0	0.151	0.542			Arglu1	-0.251871	6.28143e-14	1.08317e-09	0.334	0.571			Gja1	0.354362	0.38535	1	0.374	0.473
Fau	-0.578894	0	0	0.983	0.996			Als2	-0.252182	1.0038e-13	1.73095e-09	0.038	0.169			Usp14	0.353815	0.701172	1	0.23	0.26
Nr4a1	-0.579125	0	0	0.018	0.375			Maged1	-0.252263	1.68371e-13	2.90339e-09	0.162	0.345			Lsp1	0.353616	1.39149e-08	0.000239949	0.141	0.088
Rps23	-0.579279	0	0	0.992	0.997			Ttll10	-0.252366	4.56417e-13	7.87045e-09	0.047	0.181			AABR07057190.1	0.353435	0.919155	1	0.404	0.518
Hbegf	-0.582011	0	0	0.19	0.618			Prdm16	-0.252464	4.49424e-13	7.74986e-09	0.068	0.211			Lgals3bp	0.353418	5.89965e-05	1	0.184	0.147
Ptn	-0.582768	0	0	0.059	0.382			Ing1	-0.252803	3.57239e-15	6.16023e-11	0.16	0.361			Sec62	0.353268	0.612622	1	0.548	0.73
S100a13	-0.58321	0	0	0.034	0.345			Cdkl4	-0.252971	3.53689e-17	6.09901e-13	0.04	0.2			Itgb6	0.352844	0.00469604	1	0.243	0.336
LOC102555453	-0.584059	0	0	0.104	0.693			Ercc5	-0.253015	3.26379e-13	5.62808e-09	0.051	0.188			Cnih4	0.352629	0.321661	1	0.239	0.304
LOC108348287	-0.589186	0	0	0.574	0.969			Ctbp2	-0.253168	1.10295e-15	1.90193e-11	0.149	0.352			Rpl24	0.352602	3.57204e-34	6.15962e-30	0.946	0.956
Depp1	-0.590895	2.08431e-257	3.59419e-253	0.019	0.17			Tbc1d31	-0.253176	2.49115e-11	4.29575e-07	0.098	0.241			Park7	0.351894	0.000433884	1	0.619	0.769
Tpt1	-0.595292	0	0	0.999	1			Tnks1bp1	-0.253243	1.26596e-16	2.18302e-12	0.194	0.422			Lcp2	0.351729	1.1911e-14	2.05393e-10	0.118	0.055
Rps19	-0.597246	0	0	0.117	0.723			Ptbp1	-0.253443	5.26546e-16	9.07975e-12	0.223	0.458			LOC100361543	0.351117	0.28117	1	0.314	0.418
Mgst1	-0.601665	0	0	0.493	0.95			Wbp4	-0.253459	2.33522e-11	4.02686e-07	0.336	0.545			Map1lc3b	0.350707	0.027707	1	0.32	0.456
Snrpf	-0.604684	0	0	0.152	0.765			Ttf1	-0.253506	3.31283e-13	5.71264e-09	0.109	0.273			Sub1	0.350268	0.130216	1	0.469	0.587
Rps15a	-0.606438	0	0	0.98	0.991			Mmut	-0.253524	2.29497e-12	3.95745e-08	0.066	0.202			Thoc7	0.350221	0.0704312	1	0.34	0.465
LOC100360057	-0.60724	0	0	0.924	0.994			Sgsm2	-0.253712	6.88329e-14	1.18695e-09	0.049	0.189			Dsg3	0.349778	1.30636e-12	2.25269e-08	0.113	0.055
Klf6	-0.611992	0	0	0.128	0.683			Mok	-0.253745	2.12685e-13	3.66754e-09	0.066	0.213			Nop10	0.349625	0.792349	1	0.445	0.571
Rpl3	-0.612986	0	0	0.978	0.997			Ppp4r3b	-0.253757	3.51549e-11	6.06211e-07	0.266	0.462			Wnk1	0.349198	0.0982173	1	0.382	0.52
AABR07072400.1	-0.613258	0	0	0.038	0.563			Mapkbp1	-0.253872	2.19859e-14	3.79125e-10	0.068	0.223			Map4	0.348987	0.109944	1	0.238	0.245
Rps15	-0.617022	0	0	0.979	0.997			Arhgef15	-0.254006	1.90609e-12	3.28686e-08	0.013	0.116			Bcap31	0.348343	0.455258	1	0.423	0.543
Ccl20	-0.619356	2.06404e-187	3.55923e-183	0.077	0.236			Bbx	-0.254138	1.22291e-13	2.10878e-09	0.115	0.285			Txnl4a	0.348261	0.736701	1	0.361	0.466
Bpifa5	-0.619813	0	0	0.018	0.217			Acin1	-0.254197	5.78116e-14	9.96903e-10	0.387	0.619			Ntan1	0.34826	0.961471	1	0.317	0.389
Tomm7	-0.622688	0	0	0.259	0.873			Vdac3	-0.254352	5.82362e-12	1.00422e-07	0.396	0.616			Kank2	0.348094	0.543111	1	0.155	0.18
AC094217.1	-0.622821	0	0	0.19	0.816			Uhrf1bp1l	-0.2545	6.18324e-12	1.06624e-07	0.183	0.361			Mapre1	0.347983	0.441496	1	0.291	0.367
Lypd2	-0.631191	0	0	0.316	0.664			F3	-0.254552	5.74972e-11	9.91482e-07	0.253	0.438			Metap2	0.347899	0.572857	1	0.377	0.491
Rpl24	-0.647506	0	0	0.964	0.997			Kat6b	-0.254609	1.85717e-12	3.20251e-08	0.06	0.194			Anapc13	0.347594	0.476996	1	0.482	0.627
Rpl37a	-0.651124	0	0	0.994	0.996			Dusp6	-0.254636	2.37273e-11	4.09154e-07	0.402	0.621			Prkcz	0.347297	0.00716416	1	0.156	0.217
Rps28	-0.652162	0	0	0.984	0.994			Lrrc49	-0.254902	1.47552e-13	2.54439e-09	0.064	0.209			Commd3	0.347248	0.558232	1	0.379	0.5
AC128960.1	-0.657295	0	0	0.156	0.791			Zbtb20	-0.255386	5.61153e-13	9.67652e-09	0.092	0.249			F11r	0.347092	0.507775	1	0.452	0.574
Rpl5	-0.671779	0	0	0.848	0.989			Kndc1	-0.255663	2.18846e-13	3.77379e-09	0.028	0.151			Pkm	0.346796	0.684532	1	0.163	0.175
LOC100364457	-0.678784	0	0	0.973	0.993			Thra	-0.256356	7.71208e-14	1.32987e-09	0.045	0.183			Snrpd3	0.346693	0.94824	1	0.444	0.588
Junb	-0.685968	0	0	0.449	0.928			RGD1311595	-0.256447	5.97117e-16	1.02967e-11	0.089	0.27			AABR07072356.1	0.345942	0.779854	1	0.349	0.435
Rpl23	-0.688525	0	0	0.994	0.999			Krt80	-0.257031	3.15325e-13	5.43746e-09	0.043	0.174			Hprt1	0.345753	0.531912	1	0.214	0.238
LOC100363469	-0.69348	0	0	0.15	0.776			Desi2	-0.257083	7.17275e-17	1.23687e-12	0.096	0.284			Supt4h1	0.345119	0.960988	1	0.347	0.444
Ces1d	-0.693701	0	0	0.043	0.452			Ylpm1	-0.257494	2.988e-13	5.1525e-09	0.143	0.322			Ndufb8	0.344945	0.438666	1	0.538	0.719
Tiparp	-0.702226	0	0	0.188	0.775			Map7	-0.257663	6.30406e-17	1.08707e-12	0.219	0.455			Mrpl23	0.344658	0.772698	1	0.422	0.551
Wfdc2	-0.717463	8.04294e-252	1.38693e-247	0.494	0.868			Psip1	-0.257777	5.52034e-15	9.51927e-11	0.308	0.545			Phyhd1	0.344298	0.00239561	1	0.135	0.11
LOC100362027	-0.718283	0	0	0.418	0.941			Stim1	-0.25781	1.2018e-16	2.07239e-12	0.102	0.292			Vav3	0.343574	0.00276012	1	0.137	0.111
Rps2	-0.718339	0	0	0.99	0.995			Galk1	-0.257925	1.01949e-12	1.75802e-08	0.158	0.334			Dsp	0.343539	2.1918e-05	0.377953	0.593	0.672
Ephx1	-0.722599	0	0	0.097	0.601			Stxbp4	-0.258009	3.17307e-11	5.47164e-07	0.068	0.195			Rrp15	0.342623	0.878	1	0.172	0.192
Tsc22d3	-0.730589	0	0	0.054	0.494			Epn2	-0.258031	1.82757e-12	3.15146e-08	0.043	0.17			Arhgef26	0.342286	0.668092	1	0.167	0.177
Eif3h	-0.735063	0	0	0.176	0.827			Prmt2	-0.258211	9.48138e-11	1.63497e-06	0.108	0.245			Glrx	0.341699	0.00932542	1	0.263	0.256
Fxyd3	-0.743505	0	0	0.733	0.986			Gtf3c2	-0.258394	6.96872e-15	1.20169e-10	0.047	0.195			Med27	0.341654	0.916637	1	0.144	0.157
Txnip	-0.749998	0	0	0.253	0.796			Erg28	-0.258509	5.10986e-15	8.81144e-11	0.291	0.52			Rab5if	0.341206	0.937926	1	0.423	0.559
Atp5f1e	-0.762284	0	0	0.534	0.968			Ptpru	-0.258661	2.03827e-13	3.51479e-09	0.045	0.181			Rpl10a	0.340359	3.36278e-14	5.79878e-10	0.814	0.867
Rpl22l1	-0.779743	0	0	0.555	0.953			Rab6a	-0.258671	1.55497e-12	2.68139e-08	0.268	0.471			Spryd7	0.33972	0.108988	1	0.224	0.29
Kng1	-0.779837	1.72277e-212	2.97075e-208	0.007	0.125			LOC100362023	-0.258834	8.82563e-13	1.52189e-08	0.121	0.286			Eif1	0.339584	1.98079e-31	3.41568e-27	0.956	0.973
Rpl28	-0.781718	0	0	0.978	0.997			Fbxw9	-0.258929	7.16245e-15	1.23509e-10	0.096	0.264			Slc39a2	0.339472	1.87192e-19	3.22793e-15	0.136	0.058
AABR07000398.1	-0.783155	0	0	0.291	0.849			Sos1	-0.259261	2.4433e-16	4.21323e-12	0.092	0.278			Spcs1	0.338629	0.443442	1	0.548	0.722
Rpl23a	-0.783371	0	0	0.828	0.986			Vangl1	-0.259418	9.17022e-13	1.58131e-08	0.172	0.354			Ctsf	0.338495	0.00145563	1	0.148	0.121
LOC100360413	-0.783719	0	0	0.124	0.77			Slc25a33	-0.259738	1.16785e-13	2.01384e-09	0.043	0.178			Snrpf	0.338374	0.254039	1	0.337	0.446
Rps20	-0.786813	0	0	0.955	0.99			Sin3a	-0.259853	1.28025e-11	2.20767e-07	0.126	0.283			RT1-A2	0.338333	0.407416	1	0.617	0.777
Rpl35	-0.800405	0	0	0.982	0.995			Rasa1	-0.259859	3.18572e-16	5.49345e-12	0.132	0.329			Scand1	0.338043	0.723262	1	0.548	0.731
Cxcl1	-0.811543	0	0	0.104	0.362			AABR07005983.1	-0.259897	3.07962e-13	5.31049e-09	0.023	0.14			Eef1b2	0.337814	5.01693e-14	8.6512e-10	0.832	0.893
Apoe	-0.817322	1.85056e-27	3.1911e-23	0.621	0.759			Acacb	-0.260219	3.64453e-12	6.28463e-08	0.042	0.163			Atp5f1d	0.337761	1.03807e-06	0.0179004	0.691	0.816
Klf4	-0.832338	0	0	0.246	0.802			Supt6h	-0.260304	1.01083e-14	1.74308e-10	0.257	0.477			Rnf7	0.337331	0.346665	1	0.429	0.588
LOC100360573	-0.834127	0	0	0.103	0.751			Cbx6	-0.260428	2.28882e-12	3.94684e-08	0.091	0.239			Ybx1-ps3	0.337289	0.681258	1	0.368	0.488
Hist1h1e	-0.837124	0	0	0.096	0.618			Klhdc10	-0.260477	6.66706e-16	1.14967e-11	0.132	0.33			Uqcr10	0.337201	0.0003247	1	0.653	0.776
H3f3b	-0.840866	0	0	0.388	0.927			Myo1d	-0.260939	2.63796e-17	4.54889e-13	0.055	0.227			Polr2f	0.337185	0.0546884	1	0.308	0.424
Klf9	-0.848891	0	0	0.093	0.668			Cbx7	-0.261378	1.0985e-12	1.89426e-08	0.038	0.161			Ndufb6	0.336746	0.278267	1	0.306	0.401
Ftl1	-0.862327	0	0	0.581	0.964			Maff	-0.261482	1.62909e-13	2.8092e-09	0.034	0.16			Tmem160	0.336567	0.155468	1	0.27	0.356
Snrpe	-0.873891	0	0	0.36	0.936			Syde2	-0.261531	7.12809e-16	1.22917e-11	0.026	0.167			Gnai2	0.336063	0.000317131	1	0.57	0.692
Rps16	-0.877868	0	0	0.991	0.998			Taok1	-0.262646	2.31728e-15	3.99592e-11	0.091	0.268			Rps17	0.335952	2.3106e-16	3.9844e-12	0.849	0.876
Ifitm1	-0.890607	0	0	0.109	0.357			RGD1306556	-0.26278	6.43924e-16	1.11038e-11	0.083	0.258			Osbpl1a	0.335286	0.0110508	1	0.148	0.127
Tsc22d1	-0.920706	0	0	0.308	0.893			Thoc7	-0.262825	1.54314e-11	2.66099e-07	0.402	0.617			Aimp1	0.335091	0.241847	1	0.321	0.423
Ifitm2	-0.925548	0	0	0.216	0.715			Gnl1	-0.262971	4.18002e-20	7.20802e-16	0.164	0.411			Atp6v0b	0.333964	0.115645	1	0.498	0.64
Mt-nd3	-0.931847	0	0	0.206	0.831			Nktr	-0.263189	1.01846e-13	1.75624e-09	0.189	0.383			Serinc3	0.333216	0.916647	1	0.27	0.32
AABR07060872.1	-0.936862	0	0	0.03	0.418			Zmynd12	-0.263259	3.01726e-12	5.20297e-08	0.111	0.266			LOC108348175	0.333062	0.0210649	1	0.178	0.159
Rpl32.1	-0.942125	0	0	0.2	0.864			Mxra8	-0.263364	6.96184e-12	1.2005e-07	0.021	0.125			RT1-T24-4	0.332854	0.119056	1	0.312	0.411
Tcim	-0.944948	0	0	0.121	0.517			Rbm43	-0.263387	2.21061e-10	3.81197e-06	0.077	0.202			Mrps21	0.332782	0.142282	1	0.356	0.489
Rpl27	-0.976981	0	0	0.777	0.986			Hnrnph3	-0.263477	1.61128e-12	2.77849e-08	0.145	0.312			Psma2	0.332748	0.601553	1	0.453	0.612
Areg	-0.978037	0	0	0.053	0.378			Zfp644	-0.263507	1.57731e-13	2.71991e-09	0.111	0.274			Cnn3	0.332696	0.541574	1	0.281	0.34
Dusp1	-0.987734	0	0	0.296	0.855			Trappc10	-0.263508	7.51974e-14	1.2967e-09	0.145	0.328			Fnbp1l	0.332137	3.81863e-05	0.658484	0.261	0.396
Rps27	-0.991327	0	0	0.945	0.995			Prdm2	-0.263596	1.40923e-12	2.43008e-08	0.115	0.275			Ndufa7	0.331543	0.0479745	1	0.484	0.691
Jun	-1.01201	0	0	0.745	0.965			Arih1	-0.263811	8.12589e-15	1.40123e-10	0.16	0.358			Ndufb3	0.330777	0.329212	1	0.404	0.557
Rps14	-1.04448	0	0	0.977	0.996			Armc2	-0.263831	4.86622e-13	8.3913e-09	0.023	0.138			Tnfsf13	0.330364	0.510666	1	0.305	0.385
Rpl41	-1.05697	0	0	0.995	0.999			Ttll6	-0.263954	2.86303e-11	4.93701e-07	0.03	0.135			Mt1	0.330184	1.67009e-05	0.28799	0.274	0.235
Btg2	-1.062	0	0	0.535	0.919			Iws1	-0.264412	1.63242e-14	2.81495e-10	0.138	0.324			Psme2	0.329945	0.195634	1	0.346	0.464
Fos	-1.07587	0	0	0.674	0.946			Rrs1	-0.264502	1.58749e-13	2.73746e-09	0.128	0.298			Psmc3	0.328774	0.426503	1	0.411	0.544
AABR07071891.2	-1.13137	0	0	0.371	0.901			Ywhae	-0.264932	1.14603e-08	0.000197622	0.713	0.872			Bag1	0.328372	0.00595845	1	0.356	0.515
Scgb3a1	-1.17569	0	0	0.032	0.448			Fam161b	-0.26504	1.75645e-12	3.02881e-08	0.028	0.143			Ywhag	0.328049	0.356149	1	0.234	0.292
Epas1	-1.23739	0	0	0.148	0.598			Zmynd8	-0.265129	3.43414e-10	5.92183e-06	0.211	0.375			Lamtor4	0.328003	0.0888121	1	0.53	0.685
LOC100361854	-1.28066	0	0	0.908	0.993			RGD1560394	-0.265131	6.86532e-12	1.18386e-07	0.174	0.343			Macf1	0.327663	0.572191	1	0.489	0.613
Rpl34	-1.3021	0	0	0.864	0.989			Tnni3	-0.265201	4.93745e-09	8.51414e-05	0.057	0.158			Cyb5r3	0.327623	0.0161927	1	0.263	0.359
Rps17	-1.30736	0	0	0.669	0.977			Wasl	-0.265684	3.75808e-16	6.48044e-12	0.247	0.48			Zfp703	0.327057	0.516839	1	0.161	0.188
LOC108348061	-1.3074	0	0	0.178	0.591			Slc1a4	-0.265688	2.2291e-13	3.84386e-09	0.028	0.151			Mall	0.326922	0.000500194	1	0.166	0.133
Rpl36	-1.36139	0	0	0.684	0.978			Dnajc21	-0.265904	2.0264e-13	3.49432e-09	0.209	0.397			Myc	0.326921	0.0125881	1	0.183	0.167
LOC108351482	-1.38913	0	0	0.658	0.977			F11r	-0.265922	1.60391e-12	2.76578e-08	0.389	0.621			Pmepa1	0.326569	0.117057	1	0.463	0.544
Aldh3a1	-1.41038	0	0	0.606	0.872			Slc37a1	-0.265922	2.70336e-09	4.66168e-05	0.055	0.156			Slc3a2	0.326018	0.0175837	1	0.518	0.736
Scgb1c1	-1.4228	0	0	0.011	0.206			Stx2	-0.266177	4.91883e-12	8.48204e-08	0.077	0.22			Psmd13	0.325925	0.0143999	1	0.285	0.4
Rps21	-1.45849	0	0	0.566	0.971			Mdh1b	-0.266282	1.91221e-13	3.29741e-09	0.034	0.161			Hip1	0.325757	3.05556e-07	0.00526901	0.177	0.124
Rps18	-1.5502	0	0	0.945	0.991			Per3	-0.266333	4.91154e-20	8.46945e-16	0.185	0.437			Rtn4	0.325363	0.366686	1	0.381	0.447
Rpl31	-1.56051	0	0	0.439	0.95			Chd8	-0.26668	1.57731e-17	2.71991e-13	0.189	0.422			Ppp1r18	0.325225	2.2052e-07	0.00380265	0.124	0.078
Rps10l1	-1.56069	0	0	0.457	0.957			Csad	-0.267007	1.15791e-12	1.99669e-08	0.132	0.298			LOC288913	0.325168	0.00891387	1	0.344	0.499
Ifitm3	-1.56137	0	0	0.449	0.894			Nadk	-0.267043	1.55457e-11	2.6807e-07	0.308	0.507			Plekha1	0.323907	0.671289	1	0.179	0.207
Fosb	-1.56943	0	0	0.407	0.908			Ly6e	-0.267162	1.12178e-12	1.93441e-08	0.174	0.352			Cst3	0.323881	0.439106	1	0.589	0.733
LOC100360841	-1.57351	0	0	0.287	0.919			AABR07008462.1	-0.267365	9.28305e-12	1.60077e-07	0.025	0.131			Psmd8	0.323627	0.0585735	1	0.35	0.485
Egr1	-1.58076	0	0	0.226	0.869			Ywhaq	-0.267407	2.26472e-14	3.90529e-10	0.534	0.777			Wnt4	0.323554	0.891909	1	0.296	0.349
Bpifa1	-1.88314	0	0	0.052	0.423			Cir1	-0.267562	1.24963e-13	2.15487e-09	0.253	0.467			Tppp3	0.32324	0.701438	1	0.125	0.129
Scgb3a2	-2.04392	0	0	0.571	0.887			Sik2	-0.267653	5.919e-12	1.02067e-07	0.13	0.288			Hif1a	0.32252	0.020052	1	0.215	0.292
Atf3	-2.5652	0	0	0.133	0.806			Tapt1	-0.267851	2.92178e-14	5.03832e-10	0.123	0.302			Mcts1	0.322169	0.496897	1	0.323	0.414
								Rab23	-0.268029	2.69693e-13	4.65059e-09	0.036	0.162			Psmd1	0.321828	0.747924	1	0.332	0.42
								Camsap1	-0.268131	1.10793e-14	1.91051e-10	0.057	0.207			Psma5	0.321655	0.109995	1	0.35	0.482
								Wdr93	-0.268277	8.51258e-12	1.46791e-07	0.03	0.141			Pard6b	0.321369	0.590434	1	0.131	0.134
								Taok3	-0.268299	4.36418e-17	7.5256e-13	0.164	0.379			Rab14	0.321046	0.118748	1	0.538	0.688
								Mindy4	-0.268599	7.03459e-13	1.21305e-08	0.013	0.119			Ube2l3	0.320539	0.065296	1	0.364	0.504
								Cfap97	-0.268685	1.86164e-11	3.21021e-07	0.104	0.251			Rpl18a	0.320517	4.32727e-33	7.46194e-29	0.974	0.963
								Ptprm	-0.268767	2.87445e-11	4.95669e-07	0.034	0.143			Bnip2	0.320218	0.000488845	1	0.175	0.143
								Slc12a7	-0.268827	4.59459e-12	7.92291e-08	0.117	0.275			U2af1	0.320195	0.677178	1	0.428	0.571
								RGD1565355	-0.268861	6.43563e-09	0.000110976	0.179	0.324			Zfpm1	0.320183	0.0489466	1	0.105	0.09
								Rnd3	-0.269029	3.23568e-08	0.000557961	0.187	0.326			Il17ra	0.320162	0.0302492	1	0.18	0.167
								Mtch1	-0.269366	1.82639e-15	3.14943e-11	0.389	0.662			Sptbn1	0.319768	5.26839e-07	0.00908482	0.41	0.646
								Ccdc13	-0.26961	7.8031e-12	1.34557e-07	0.032	0.144			Atp6v1b2	0.319587	0.342507	1	0.255	0.323
								Alkbh5	-0.26972	5.47741e-17	9.44525e-13	0.172	0.398			Crlf2	0.319316	0.184766	1	0.163	0.162
								Adgrv1	-0.269955	1.36483e-14	2.35351e-10	0.006	0.117			Tmco1	0.319271	0.222156	1	0.381	0.514
								Nars	-0.270611	4.75658e-14	8.20225e-10	0.357	0.595			St13	0.318995	0.814418	1	0.445	0.58
								Pold3	-0.270917	5.13312e-15	8.85154e-11	0.121	0.307			Htra1	0.318742	0.000791878	1	0.196	0.287
								Smg6	-0.271362	1.27775e-16	2.20335e-12	0.142	0.348			C1qbp	0.317892	0.65663	1	0.377	0.494
								Abhd14b	-0.271551	7.8178e-13	1.3481e-08	0.234	0.433			Cd44	0.317755	0.0904712	1	0.343	0.467
								Pabpn1	-0.271754	6.28526e-13	1.08383e-08	0.5	0.74			Esd	0.317483	0.0054703	1	0.244	0.344
								Tada2a	-0.272187	5.17858e-12	8.92994e-08	0.117	0.272			Hmgn1	0.317374	0.175186	1	0.605	0.779
								Eif4ebp3	-0.27266	6.71096e-20	1.15724e-15	0.213	0.469			Ndufb10	0.316965	0.449941	1	0.532	0.699
								Arid1b	-0.272879	2.60928e-16	4.49944e-12	0.104	0.295			Tomm6	0.316828	0.305677	1	0.238	0.3
								Rilpl1	-0.2729	3.05629e-14	5.27026e-10	0.043	0.182			Sugt1	0.31678	0.0540168	1	0.321	0.444
								Proc	-0.273267	2.55718e-14	4.4096e-10	0.017	0.137			Hist1h1b	0.31627	0.414258	1	0.124	0.146
								Ccnc	-0.273377	1.02111e-13	1.7608e-09	0.16	0.348			Snrpd2	0.315951	0.00322494	1	0.609	0.752
								Cavin1	-0.27356	4.4083e-18	7.60167e-14	0.189	0.42			Dusp2	0.315834	3.47375e-12	5.99014e-08	0.111	0.054
								Psmc3ip	-0.274151	5.01003e-12	8.6393e-08	0.149	0.316			Chmp2b	0.315725	0.11856	1	0.275	0.361
								Anp32a.1	-0.274191	4.87916e-15	8.41363e-11	0.304	0.535			Pnp	0.313966	0.228329	1	0.29	0.32
								Zfp91	-0.274486	1.63473e-15	2.81893e-11	0.342	0.588			Sgk1	0.313882	0.0185424	1	0.18	0.165
								AABR07062344.2	-0.274513	5.46041e-13	9.41592e-09	0.07	0.216			Osbpl6	0.312451	0.0837205	1	0.132	0.17
								Ctcf	-0.274544	1.33624e-16	2.30422e-12	0.258	0.503			Fbxo10	0.312253	0.0623404	1	0.112	0.098
								Sys1	-0.274571	1.65422e-18	2.85254e-14	0.262	0.523			Lsm2	0.312141	0.0416638	1	0.177	0.232
								Rab11b	-0.274776	3.78801e-14	6.53205e-10	0.251	0.467			Pik3cb	0.312117	0.977185	1	0.168	0.188
								Lman1	-0.275131	1.62804e-15	2.8074e-11	0.192	0.402			Mea1	0.311897	0.0753402	1	0.38	0.526
								Jade1	-0.275255	8.67016e-15	1.49508e-10	0.136	0.322			LOC103690996	0.311858	0.797784	1	0.172	0.191
								Hspa1b	-0.275389	8.79313e-05	1	0.43	0.556			Iscu	0.311527	0.411003	1	0.413	0.566
								Ccn5	-0.275433	3.17929e-07	0.00548237	0.104	0.205			Vasp	0.311514	0.69472	1	0.305	0.359
								AABR07045485.1	-0.275479	5.80717e-13	1.00139e-08	0.045	0.178			Rpl21.3	0.311396	9.73139e-12	1.67808e-07	0.82	0.881
								Serpinb6a	-0.276191	6.40643e-18	1.10473e-13	0.277	0.524			Serpinb8	0.311181	0.0834219	1	0.185	0.177
								Ccdc24	-0.276702	1.42358e-10	2.45482e-06	0.087	0.215			Camk2g	0.309838	0.0242174	1	0.175	0.231
								Ankrd66	-0.276753	4.45327e-14	7.67923e-10	0.104	0.276			Ctdspl	0.309813	5.30974e-05	0.915611	0.293	0.445
								Usp9x	-0.276797	3.09005e-16	5.32848e-12	0.366	0.619			Arhgap5	0.309532	7.09546e-05	1	0.338	0.509
								Itm2c	-0.276925	7.45701e-15	1.28589e-10	0.377	0.644			Ndfip1	0.309331	0.0107624	1	0.573	0.717
								Cfap221	-0.277023	1.96651e-13	3.39104e-09	0.045	0.178			Fcf1	0.309195	0.189486	1	0.242	0.311
								Eid1	-0.277088	9.05596e-16	1.56161e-11	0.332	0.593			Glo1	0.308349	0.949947	1	0.429	0.547
								Phactr4	-0.277454	2.14031e-17	3.69074e-13	0.109	0.311			Psmb4	0.307948	0.512109	1	0.45	0.611
								Agbl2	-0.277658	6.20793e-14	1.0705e-09	0.111	0.282			Mrps12	0.307917	0.00991457	1	0.323	0.468
								Sesn1	-0.277748	1.5845e-13	2.73231e-09	0.064	0.206			Churc1	0.307903	0.977625	1	0.457	0.602
								Arhgap21	-0.277911	9.25581e-16	1.59607e-11	0.106	0.289			Lilrb4	0.307629	3.81316e-11	6.57541e-07	0.108	0.055
								Ppig	-0.277917	2.15585e-19	3.71754e-15	0.323	0.599			Naa38	0.307607	0.387831	1	0.435	0.596
								Hnrnpf	-0.277981	3.46823e-10	5.98061e-06	0.638	0.825			Pdcd10	0.307458	0.632666	1	0.375	0.485
								Srgap2	-0.278114	4.39419e-17	7.57733e-13	0.108	0.307			Znhit1	0.306851	0.315716	1	0.228	0.284
								Epn3	-0.278507	2.26085e-15	3.89862e-11	0.064	0.224			Tuba1c	0.306767	0.0092609	1	0.218	0.304
								Klhl12	-0.279072	9.60512e-14	1.65631e-09	0.043	0.18			Ube2d3	0.306621	0.406091	1	0.424	0.581
								Paf1	-0.279146	1.2788e-17	2.20516e-13	0.192	0.426			Atp5pd	0.30641	7.17288e-08	0.00123689	0.76	0.874
								Eif4a2	-0.279313	2.29547e-12	3.9583e-08	0.445	0.67			Sidt2	0.305619	0.782604	1	0.179	0.206
								Eci1	-0.279384	6.7006e-20	1.15545e-15	0.232	0.491			Csnk2b	0.305308	0.0190177	1	0.434	0.627
								Sidt1	-0.279643	4.08636e-13	7.04651e-09	0.098	0.259			Pacsin3	0.305167	0.371764	1	0.127	0.151
								Herc2	-0.279739	1.19925e-15	2.06799e-11	0.145	0.346			Plekhb2	0.305121	0.894214	1	0.188	0.206
								Cdkn1b	-0.28026	3.45704e-16	5.96131e-12	0.279	0.522			Slc25a3	0.305033	9.9043e-05	1	0.656	0.805
								Ift52	-0.280741	6.75288e-14	1.16447e-09	0.175	0.366			Lamtor5	0.304999	0.669039	1	0.425	0.569
								Azgp1	-0.280991	1.3257e-11	2.28604e-07	0.017	0.116			Psmd2	0.304626	0.176001	1	0.357	0.478
								Spata24	-0.281143	8.53252e-13	1.47135e-08	0.077	0.222			Cwc15	0.3044	0.00666085	1	0.355	0.514
								Wdr92	-0.281318	1.47582e-13	2.54491e-09	0.036	0.163			Eif6	0.302809	0.25476	1	0.38	0.511
								Phf14	-0.281381	1.84327e-15	3.17853e-11	0.238	0.467			Cttnbp2nl	0.302615	0.274321	1	0.156	0.154
								Clcn3	-0.281508	1.17462e-16	2.02551e-12	0.115	0.307			Mrpl52	0.302349	0.894354	1	0.496	0.665
								Ubac1	-0.281568	1.94581e-12	3.35535e-08	0.185	0.363			Il1b	0.302327	3.58483e-10	6.18169e-06	0.124	0.068
								Six4	-0.28183	3.10166e-16	5.34851e-12	0.064	0.228			Gipc2	0.301945	0.00108833	1	0.232	0.335
								Ankrd37	-0.282155	1.31214e-13	2.26265e-09	0.06	0.203			Eef1g	0.301726	2.18983e-09	3.77614e-05	0.793	0.864
								Arhgap35	-0.282212	2.63748e-16	4.54807e-12	0.094	0.277			Vsir	0.301395	5.1541e-09	8.88774e-05	0.112	0.063
								Trpv2	-0.282235	8.36372e-10	1.44224e-05	0.317	0.49			LOC108349606	0.301252	0.0541396	1	0.239	0.322
								Daw1	-0.282326	1.24569e-16	2.14807e-12	0.104	0.292			Ciao2b	0.301244	0.0787	1	0.237	0.309
								Gkap1	-0.282524	3.04381e-14	5.24874e-10	0.234	0.451			Ajuba	0.300702	0.000825162	1	0.137	0.106
								Ube2b	-0.28263	3.90493e-17	6.73366e-13	0.313	0.571			Cmc1	0.300195	0.00379402	1	0.286	0.405
								Kif5b	-0.282641	9.33253e-15	1.6093e-10	0.377	0.619			Brk1	0.300035	0.486764	1	0.474	0.612
								Ppl	-0.282653	8.05886e-15	1.38967e-10	0.196	0.409			AABR07025010.1	0.299776	0.596729	1	0.163	0.175
								Fam53b	-0.282803	3.02074e-14	5.20896e-10	0.074	0.229			Chchd1	0.299517	0.0505137	1	0.274	0.372
								Spty2d1	-0.282866	5.59134e-15	9.6417e-11	0.106	0.289			Edf1	0.299299	0.000673864	1	0.662	0.817
								Hes1	-0.282979	1.35159e-12	2.33068e-08	0.309	0.51			Morf4l1	0.298522	0.060267	1	0.442	0.627
								Glyr1	-0.283247	1.29205e-13	2.22801e-09	0.202	0.397			Sema6d	0.298256	0.303536	1	0.112	0.106
								Bsg	-0.283355	1.24463e-09	2.14624e-05	0.73	0.888			Hist1h1e	0.298102	0.578009	1	0.428	0.511
								Ctnnal1	-0.283464	1.31963e-14	2.27556e-10	0.042	0.182			Pa2g4	0.297769	0.204803	1	0.256	0.331
								Spata33	-0.283528	2.04095e-11	3.51941e-07	0.157	0.315			Slc6a6	0.297267	0.110072	1	0.19	0.185
								Ahctf1	-0.283618	3.06771e-13	5.28996e-09	0.151	0.33			Grina	0.297234	0.063277	1	0.308	0.416
								Klc1	-0.28417	1.82057e-14	3.13939e-10	0.142	0.329			Ncoa4	0.297169	0.34013	1	0.315	0.407
								Dad1	-0.284219	1.24999e-12	2.15548e-08	0.628	0.863			Xrn2	0.296846	0.0416304	1	0.293	0.394
								Odc1	-0.284261	8.19656e-19	1.41341e-14	0.27	0.517			Usf2	0.296655	0.00498341	1	0.272	0.384
								Klf15	-0.284667	6.76154e-15	1.16596e-10	0.042	0.182			Col4a3	0.295835	2.03286e-20	3.50547e-16	0.115	0.042
								Ccdc103	-0.285036	2.4069e-10	4.15046e-06	0.102	0.233			Arl6ip1	0.295427	0.344752	1	0.389	0.525
								Cdc42bpg	-0.285277	1.32888e-15	2.29152e-11	0.096	0.275			Chmp2a	0.295166	0.593369	1	0.456	0.618
								Gon7	-0.285282	9.49196e-12	1.63679e-07	0.198	0.365			Dusp1	0.294914	2.09239e-08	0.000360811	0.698	0.728
								Cpsf6	-0.285421	6.08444e-16	1.0492e-11	0.175	0.386			Adrm1	0.294689	0.136848	1	0.331	0.449
								AABR07059168.2	-0.285804	7.02163e-15	1.21081e-10	0.143	0.335			Klf6	0.294037	0.575634	1	0.38	0.438
								Tctn2	-0.285953	4.51358e-15	7.78321e-11	0.117	0.3			Pltp	0.294026	1.18322e-05	0.204035	0.115	0.077
								Slc7a6	-0.285967	1.52408e-18	2.62812e-14	0.064	0.248			RGD1559896	0.293708	0.0457063	1	0.15	0.198
								Atn1	-0.285995	1.05224e-11	1.81448e-07	0.081	0.217			Rpsa	0.293664	1.74912e-29	3.01619e-25	0.957	0.957
								Galnt3	-0.28627	2.92631e-17	5.04612e-13	0.275	0.517			Sf3b5	0.293595	0.0524101	1	0.368	0.51
								Fzd1	-0.28631	5.1943e-13	8.95705e-09	0.058	0.198			Cdc37	0.293462	0.254581	1	0.399	0.533
								Canx	-0.286467	2.38956e-10	4.12056e-06	0.608	0.808			Oasl2	0.293249	0.622579	1	0.161	0.172
								Lrrc42	-0.286471	1.40297e-18	2.41927e-14	0.149	0.373			AABR07053687.1	0.293062	0.33174	1	0.291	0.369
								LOC100294508	-0.286801	1.12385e-15	1.93797e-11	0.113	0.296			Sdhb	0.293027	0.170806	1	0.385	0.525
								Pon2	-0.286877	1.80589e-13	3.11407e-09	0.34	0.556			Sqstm1	0.292945	0.0469349	1	0.356	0.491
								Mprip	-0.287167	5.92902e-17	1.0224e-12	0.162	0.382			Trir	0.292553	0.724118	1	0.48	0.645
								Cep112	-0.287592	8.00328e-14	1.38009e-09	0.045	0.182			Plec	0.292311	0.597869	1	0.404	0.484
								Mafg	-0.287697	1.07764e-18	1.85829e-14	0.147	0.367			Mrpl17	0.292101	0.769261	1	0.418	0.546
								Irx3	-0.28773	8.41435e-16	1.45097e-11	0.096	0.275			Mdh1	0.29202	0.888183	1	0.441	0.573
								Limd1	-0.287852	4.67779e-13	8.06638e-09	0.062	0.203			Lamc2	0.291966	0.804071	1	0.142	0.151
								Klhl38	-0.28834	1.12125e-13	1.93348e-09	0.015	0.128			Khdrbs1	0.291933	0.0337487	1	0.312	0.428
								Cpn1	-0.288348	7.16344e-13	1.23526e-08	0.043	0.17			Mrpl33	0.291896	0.048975	1	0.192	0.253
								Mef2a	-0.288566	1.05864e-14	1.82552e-10	0.255	0.472			Pam16	0.291767	0.0025683	1	0.347	0.509
								Cobl	-0.289086	3.95819e-19	6.8255e-15	0.057	0.244			Myo1f	0.29157	3.22508e-07	0.00556133	0.106	0.063
								Psme4	-0.289171	5.33032e-17	9.1916e-13	0.287	0.536			Kras	0.291409	1.80325e-06	0.0310952	0.315	0.497
								Gadd45b	-0.289359	1.02275e-07	0.00176364	0.317	0.462			Ehd1	0.291341	0.76383	1	0.147	0.166
								Ubxn2a	-0.289447	6.42624e-16	1.10814e-11	0.051	0.205			Pdha1	0.291254	0.403644	1	0.285	0.358
								Dync1i2	-0.289464	3.4033e-12	5.86865e-08	0.375	0.604			Glod4	0.291247	0.613416	1	0.386	0.506
								Itpka	-0.290743	4.02442e-13	6.93972e-09	0.045	0.175			Psmc2	0.291095	0.0084202	1	0.284	0.398
								Dapk2	-0.290753	6.97869e-15	1.20341e-10	0.023	0.15			Tomm20	0.290481	0.720823	1	0.496	0.665
								Eif2b2	-0.290841	1.71598e-13	2.95903e-09	0.123	0.293			Rhog	0.289712	0.19907	1	0.216	0.27
								Ctnnd1	-0.290905	1.75807e-16	3.03161e-12	0.17	0.384			Derl2	0.289582	0.042005	1	0.168	0.222
								Tmem53	-0.291344	5.30218e-16	9.14309e-12	0.175	0.38			Psmb2	0.289518	0.145055	1	0.444	0.621
								Atxn7l3b	-0.291588	6.63656e-20	1.14441e-15	0.347	0.622			Cd2ap	0.289437	0.53372	1	0.21	0.248
								Mrps6	-0.291744	1.29303e-10	2.2297e-06	0.47	0.687			Adam28	0.289383	0.761667	1	0.177	0.2
								AC128059.1	-0.291873	6.20348e-12	1.06973e-07	0.113	0.267			Lsm12	0.289217	0.00491569	1	0.302	0.428
								Cyld	-0.291887	3.6088e-14	6.22302e-10	0.104	0.276			Emc6	0.288264	0.105857	1	0.328	0.443
								Zc2hc1c	-0.292208	2.84751e-15	4.91025e-11	0.032	0.173			Gsap	0.288105	0.493517	1	0.127	0.128
								Clpx	-0.292356	5.16255e-14	8.9023e-10	0.149	0.336			LOC100360413	0.287634	0.0792607	1	0.382	0.53
								Mrpl10	-0.292491	5.21769e-15	8.99739e-11	0.16	0.351			Ppp1ca	0.287583	0.290833	1	0.537	0.705
								Otud7b	-0.292888	4.47653e-15	7.71933e-11	0.072	0.236			Col4a5	0.287555	0.364581	1	0.141	0.138
								Cxxc5	-0.293098	5.30201e-13	9.14278e-09	0.089	0.241			Pafah1b1	0.287451	0.829148	1	0.506	0.668
								Lama5	-0.293286	1.19611e-16	2.06257e-12	0.043	0.198			Acat1	0.287331	0.30775	1	0.309	0.402
								Ktn1	-0.293415	3.6074e-15	6.2206e-11	0.47	0.732			Slc25a24	0.287022	0.420532	1	0.165	0.17
								Gprc5b	-0.293645	1.90446e-14	3.28406e-10	0.009	0.123			Snrpc	0.286523	0.305018	1	0.304	0.395
								Wdr49	-0.293756	1.12289e-12	1.9363e-08	0.043	0.171			Rheb	0.286523	0.852585	1	0.421	0.548
								Ifitm3	-0.293781	1.48458e-09	2.56e-05	0.898	0.958			Mrps6	0.285689	0.602242	1	0.245	0.273
								Ogt	-0.293824	1.39983e-13	2.41388e-09	0.138	0.319			RGD1305178	0.28474	0.416054	1	0.237	0.288
								Herc1	-0.294064	1.05907e-15	1.82627e-11	0.164	0.368			Ciao2a	0.284423	0.119305	1	0.269	0.359
								Foxc1	-0.294724	1.57446e-13	2.715e-09	0.042	0.175			Vps4b	0.284327	0.00249351	1	0.288	0.412
								Serpinh1	-0.295011	9.34204e-15	1.61094e-10	0.151	0.346			Sf3b1	0.284244	0.751322	1	0.513	0.674
								Spag9	-0.295021	5.34156e-14	9.21098e-10	0.257	0.471			Cacybp	0.284077	0.463344	1	0.466	0.625
								Fcrla	-0.29513	0.000109207	1	0.079	0.145			Eef1d	0.283877	0.000511181	1	0.661	0.79
								Cep57	-0.295234	4.80348e-13	8.28313e-09	0.091	0.243			Cnppd1	0.283657	0.041484	1	0.198	0.262
								Ppip5k1	-0.295243	8.6643e-13	1.49407e-08	0.234	0.429			Myo9a	0.283649	0.0358514	1	0.168	0.22
								Eea1	-0.295283	6.72465e-13	1.1596e-08	0.119	0.277			Nme1	0.283358	0.137748	1	0.379	0.519
								Fryl	-0.295302	2.65115e-14	4.57165e-10	0.058	0.209			Misp3	0.283224	0.000181767	1	0.112	0.078
								Ppat	-0.295819	4.25542e-14	7.33804e-10	0.062	0.212			Myo9b	0.282957	0.9715	1	0.147	0.161
								Ap2b1	-0.295849	2.20344e-19	3.7996e-15	0.158	0.401			Nol7	0.282884	0.280263	1	0.465	0.647
								Tmem17	-0.296084	1.86783e-12	3.22089e-08	0.155	0.314			Cdk2ap2	0.282732	0.00258282	1	0.37	0.541
								Cul1	-0.296127	2.148e-16	3.70401e-12	0.247	0.488			Bloc1s2	0.282381	0.784235	1	0.175	0.201
								Ddx1	-0.296185	2.52253e-15	4.34984e-11	0.209	0.427			N4bp2l2	0.282352	0.00505653	1	0.245	0.345
								Usp47	-0.296203	6.69147e-16	1.15388e-11	0.194	0.407			Josd2	0.281977	0.161042	1	0.178	0.222
								Zfp407	-0.296395	1.65368e-13	2.85161e-09	0.062	0.205			Ifngr2	0.281859	0.329969	1	0.13	0.129
								Egr1	-0.296543	0.0161491	1	0.66	0.674			Hnrnpk	0.281402	0.430014	1	0.454	0.615
								Lrguk	-0.296578	2.35287e-12	4.0573e-08	0.062	0.195			Pnpla8	0.280916	0.168584	1	0.349	0.458
								Coq8b	-0.296588	4.06465e-16	7.00908e-12	0.108	0.292			Swi5	0.280761	0.0499006	1	0.575	0.729
								Cep70	-0.296789	4.53303e-14	7.81675e-10	0.183	0.378			Rbbp7	0.280564	0.0256059	1	0.362	0.502
								Usp11	-0.297313	2.25916e-12	3.89569e-08	0.057	0.187			Ssr4	0.279919	0.0471169	1	0.576	0.711
								Ccar1	-0.297639	1.29024e-15	2.22489e-11	0.213	0.431			Tmem50a	0.279799	0.0586148	1	0.334	0.461
								Gpr180	-0.297656	2.24232e-12	3.86666e-08	0.06	0.193			Pold4	0.279583	0.0663872	1	0.302	0.414
								Cyth2	-0.297721	4.60391e-15	7.93898e-11	0.242	0.455			Ccng1	0.27932	0.276082	1	0.365	0.471
								Cr1l	-0.29831	8.25252e-14	1.42306e-09	0.298	0.501			Slc44a1	0.278949	0.147547	1	0.281	0.362
								Rph3al	-0.298619	2.65158e-12	4.57239e-08	0.083	0.223			AABR07029581.1	0.278659	0.337186	1	0.161	0.163
								Tenm4	-0.298911	3.52936e-14	6.08602e-10	0.026	0.152			Smagp	0.278622	0.261112	1	0.246	0.314
								Polr2a	-0.298979	6.09313e-16	1.0507e-11	0.202	0.428			Micu1	0.278238	0.0144493	1	0.204	0.276
								Lrp11	-0.299186	1.39209e-12	2.40053e-08	0.081	0.227			Guk1	0.278138	0.0331189	1	0.375	0.525
								Dock5	-0.299749	5.45171e-17	9.40093e-13	0.042	0.201			Btf3	0.277828	0.0375283	1	0.296	0.405
								Rhobtb1	-0.300168	6.19617e-15	1.06847e-10	0.058	0.213			Fam136a	0.277773	0.927414	1	0.13	0.14
								Ss18	-0.300177	2.29558e-19	3.9585e-15	0.202	0.445			Tmem134	0.277722	0.00843616	1	0.361	0.521
								Faah	-0.300315	2.9142e-15	5.02525e-11	0.049	0.197			Mthfd1	0.277599	0.394108	1	0.127	0.126
								Fbxo16	-0.300666	5.43545e-13	9.37289e-09	0.098	0.257			Ndufs4	0.277523	0.00168408	1	0.373	0.548
								Cadps2	-0.301311	3.10625e-14	5.35641e-10	0.034	0.166			Pet100	0.276927	0.000611943	1	0.281	0.409
								Abhd16a	-0.301857	7.28228e-14	1.25576e-09	0.106	0.268			Adam10	0.2768	8.80745e-05	1	0.188	0.283
								Limch1	-0.30318	6.42461e-16	1.10786e-11	0.04	0.188			Gmcl1	0.276696	0.0119495	1	0.31	0.431
								Paqr7	-0.303399	3.04497e-14	5.25074e-10	0.168	0.365			Rnps1	0.276216	0.00103942	1	0.364	0.534
								Trim35	-0.303792	1.34194e-17	2.31403e-13	0.111	0.31			Naca	0.276166	2.43232e-23	4.1943e-19	0.936	0.96
								Hdgfl3	-0.303849	1.99837e-20	3.44598e-16	0.134	0.369			Eps8l2	0.276103	1.75742e-05	0.303049	0.238	0.366
								RGD1562987	-0.303907	6.23307e-18	1.07483e-13	0.368	0.64			Cdc42se1	0.2761	0.0998281	1	0.286	0.376
								Sf1	-0.303945	4.89711e-13	8.44458e-09	0.245	0.442			Tmem123	0.275946	0.630599	1	0.215	0.236
								Slc38a2	-0.30457	3.85044e-17	6.63971e-13	0.353	0.607			Mgat1	0.275847	0.00206003	1	0.18	0.26
								Unc45a	-0.304683	7.61982e-17	1.31396e-12	0.157	0.367			Rps19bp1	0.275799	0.000372012	1	0.245	0.362
								Stip1	-0.304923	1.06004e-12	1.82794e-08	0.374	0.584			Sae1	0.275798	0.000148995	1	0.194	0.289
								Smarca2	-0.305116	8.40276e-16	1.44897e-11	0.145	0.338			Nars	0.275228	0.00616652	1	0.258	0.361
								Ttc8	-0.305284	3.53357e-14	6.09329e-10	0.043	0.183			Ccdc124	0.275103	0.0235079	1	0.304	0.416
								Dmrt2	-0.305358	4.99222e-11	8.60858e-07	0.049	0.165			Gabarap	0.274934	0.000106662	1	0.708	0.862
								Ddx42	-0.305756	9.17243e-19	1.58169e-14	0.232	0.483			LOC100912618	0.274927	0.00158753	1	0.338	0.495
								Slc4a8	-0.305975	2.25106e-15	3.88173e-11	0.028	0.165			Fermt3	0.274787	0.0187237	1	0.119	0.1
								Tmx4	-0.305995	1.86795e-18	3.2211e-14	0.126	0.342			Sdf2l1	0.274724	0.994327	1	0.204	0.233
								Impad1.1	-0.306046	2.68971e-13	4.63814e-09	0.157	0.335			LOC102553386	0.274461	0.40925	1	0.35	0.446
								Dock1	-0.306134	1.82314e-18	3.14383e-14	0.117	0.326			LOC100364335	0.27434	0.161497	1	0.451	0.617
								Arhgap5	-0.306602	5.33221e-16	9.19486e-12	0.36	0.611			Mrpl34	0.274218	0.0202671	1	0.38	0.538
								Rbbp6	-0.306759	9.46417e-18	1.632e-13	0.232	0.471			Prxl2a	0.274184	0.306378	1	0.216	0.264
								Usp2	-0.307044	5.45664e-17	9.40943e-13	0.036	0.192			Ube2m	0.274012	0.850934	1	0.419	0.544
								Zhx1	-0.307245	2.2232e-17	3.83368e-13	0.149	0.365			Srrm1	0.273808	0.507582	1	0.468	0.625
								Med1	-0.307305	3.85738e-14	6.65166e-10	0.091	0.255			Ccl9	0.273802	3.99284e-11	6.88525e-07	0.106	0.053
								Pwwp2a	-0.308102	2.80395e-14	4.83513e-10	0.091	0.252			Tm2d2	0.273778	0.000420879	1	0.25	0.372
								Rnf6	-0.308175	5.43036e-16	9.36411e-12	0.153	0.355			Barx2	0.273611	0.00492149	1	0.136	0.111
								Zfp326	-0.308448	7.88292e-19	1.35933e-14	0.106	0.312			Rtraf	0.273392	0.258778	1	0.489	0.686
								Nfia	-0.30847	1.58468e-16	2.73262e-12	0.158	0.367			Tfg	0.273279	0.144549	1	0.197	0.249
								Mt-atp6	-0.308709	1.00416e-14	1.73158e-10	0.998	0.992			Skap2	0.273041	0.00521396	1	0.244	0.225
								Tceal9	-0.308791	3.21261e-14	5.53982e-10	0.464	0.713			Sri	0.273004	0.502531	1	0.3	0.374
								Rab36	-0.309175	5.58466e-15	9.63019e-11	0.083	0.245			Pak2	0.272473	0.206919	1	0.31	0.409
								Cnot10	-0.309432	9.47763e-18	1.63432e-13	0.077	0.262			Acot9	0.272283	0.481077	1	0.175	0.207
								Fam221a	-0.309592	3.62089e-14	6.24387e-10	0.034	0.165			Sf3b6	0.27227	0.562161	1	0.114	0.116
								Eif2ak4	-0.30985	8.21907e-19	1.4173e-14	0.079	0.276			Krt10	0.272225	0.751329	1	0.097	0.1
								Luzp1	-0.310348	1.96791e-16	3.39346e-12	0.157	0.369			Vdac1	0.27184	0.24977	1	0.387	0.521
								Cpd	-0.310565	1.50615e-15	2.5972e-11	0.119	0.305			Mbd3	0.271711	0.00164828	1	0.288	0.415
								Zc3h13	-0.310726	3.82963e-16	6.60382e-12	0.306	0.548			Dst	0.27133	0.0328469	1	0.333	0.446
								Prpf40a	-0.310829	2.36512e-16	4.07842e-12	0.338	0.58			Wdr55	0.271312	0.00193202	1	0.335	0.493
								Ptov1	-0.311304	4.65891e-17	8.03382e-13	0.296	0.547			Lama5	0.27059	0.00507237	1	0.148	0.207
								Ephx4	-0.311439	1.38859e-12	2.39449e-08	0.009	0.109			Slc39a6	0.269839	0.85422	1	0.117	0.123
								Usp19	-0.311463	1.14915e-16	1.9816e-12	0.062	0.235			Sumo1	0.269332	0.866204	1	0.423	0.556
								LOC360479	-0.311532	7.90252e-15	1.36271e-10	0.064	0.219			Lrp1	0.26902	0.0519188	1	0.156	0.145
								Zfp24	-0.311749	2.16264e-17	3.72925e-13	0.092	0.284			2023-03-02	0.268956	0.0219192	1	0.282	0.386
								Morn1	-0.312569	1.96492e-14	3.38831e-10	0.077	0.234			Cct8	0.268339	0.0751379	1	0.364	0.495
								Sec62	-0.312638	2.128e-14	3.66952e-10	0.502	0.77			Cr1l	0.267916	0.184626	1	0.216	0.272
								Naa35	-0.312743	5.55284e-17	9.57532e-13	0.202	0.425			Pkp1	0.267589	0.00740264	1	0.148	0.125
								Srgap1	-0.312872	1.43333e-19	2.47164e-15	0.036	0.208			Atg3	0.267517	0.131132	1	0.26	0.336
								Nfib	-0.312973	4.31983e-16	7.44912e-12	0.066	0.233			Smarca5	0.267343	0.209473	1	0.266	0.34
								Nek10	-0.312994	2.4983e-16	4.30808e-12	0.047	0.207			Man2b2	0.267343	0.376638	1	0.161	0.194
								Apc	-0.313306	1.43877e-18	2.48101e-14	0.1	0.308			Eif2s1	0.267044	0.00744756	1	0.234	0.326
								Runx1	-0.313998	1.35835e-15	2.34233e-11	0.198	0.417			Api5	0.266997	0.0248836	1	0.272	0.368
								Plxdc2	-0.314419	3.2869e-14	5.66794e-10	0.14	0.322			Cfl2	0.266767	0.108518	1	0.118	0.15
								Ccpg1	-0.314743	4.84988e-18	8.36313e-14	0.232	0.469			Nrg1	0.266695	0.110118	1	0.141	0.131
								Akap11	-0.314959	1.61999e-16	2.79351e-12	0.138	0.34			Ifrd1	0.266572	0.326673	1	0.274	0.34
								Cep170b	-0.315347	3.55922e-21	6.13752e-17	0.113	0.347			Srsf2	0.266569	0.433994	1	0.535	0.69
								Mfn1	-0.315539	4.49603e-16	7.75295e-12	0.098	0.284			LOC108348287	0.266445	9.11229e-08	0.00157132	0.803	0.863
								mrpl24	-0.315682	8.40138e-15	1.44873e-10	0.23	0.447			Hadha	0.266443	0.0429099	1	0.355	0.491
								Smim31	-0.315804	1.17755e-12	2.03057e-08	0.119	0.282			Rab5c	0.266171	0.272506	1	0.403	0.544
								Cgn	-0.316134	1.68355e-15	2.90311e-11	0.096	0.273			Pdap1	0.265076	0.0178527	1	0.391	0.55
								Zfhx3	-0.316177	1.38423e-18	2.38697e-14	0.051	0.228			Trappc4	0.265004	0.0731577	1	0.206	0.268
								Tctn1	-0.316331	1.38169e-14	2.38259e-10	0.087	0.249			Hs2st1	0.264774	0.00021252	1	0.167	0.25
								Kif3b	-0.316689	4.20734e-15	7.25513e-11	0.123	0.309			Lamtor2	0.264446	0.00368515	1	0.621	0.775
								Tmem43	-0.316717	1.51164e-15	2.60668e-11	0.121	0.305			Ppip5k1	0.264087	0.0117124	1	0.207	0.282
								Ep400	-0.316862	3.34377e-19	5.766e-15	0.17	0.402			Cops5	0.263846	0.000187391	1	0.197	0.294
								Dhrs3	-0.316934	3.04831e-16	5.25651e-12	0.328	0.582			AABR07071891.2	0.263547	0.89095	1	0.488	0.62
								Rabl6	-0.316949	4.40607e-15	7.59783e-11	0.143	0.329			Ddx39a	0.263378	0.449654	1	0.165	0.195
								Spint2	-0.317582	1.85018e-14	3.19044e-10	0.857	0.957			Tubb2a	0.263026	0.182591	1	0.242	0.303
								Mtrf1l	-0.317745	8.28763e-17	1.42912e-12	0.111	0.3			Ssna1	0.262923	0.231034	1	0.243	0.307
								Dhx40	-0.318279	1.11426e-16	1.92143e-12	0.23	0.458			Wdr61	0.262811	0.00060302	1	0.216	0.314
								Arhgap12	-0.318283	7.53825e-17	1.2999e-12	0.083	0.264			Vamp3	0.262559	0.532716	1	0.212	0.251
								Armc3	-0.318322	4.71217e-15	8.12567e-11	0.087	0.255			Smpd1	0.262374	0.00015918	1	0.198	0.298
								Eml2	-0.318345	1.03668e-16	1.78765e-12	0.158	0.366			Lyn	0.262325	0.57002	1	0.196	0.208
								Jmjd1c	-0.318598	7.10347e-18	1.22492e-13	0.311	0.569			Akr1a1	0.262229	0.000569739	1	0.666	0.819
								Sltm	-0.318708	2.76389e-16	4.76605e-12	0.355	0.596			Csnk2a1	0.261781	3.03227e-05	0.522884	0.296	0.45
								Dipk2a	-0.318995	3.52319e-13	6.07539e-09	0.128	0.295			App	0.261567	0.655486	1	0.733	0.911
								Aldh3b1	-0.319028	7.64074e-12	1.31757e-07	0.187	0.356			Ndufb5	0.260753	0.115612	1	0.445	0.627
								Trim8	-0.319147	1.35125e-15	2.33009e-11	0.126	0.31			Ppp2r5a	0.260332	0.00247097	1	0.264	0.377
								Sorcs2	-0.319232	1.9177e-16	3.30689e-12	0.055	0.219			Wapl	0.259933	0.00951355	1	0.333	0.469
								Tnrc6b	-0.319677	3.25184e-17	5.60748e-13	0.347	0.617			Ptgs1	0.259849	0.451087	1	0.167	0.196
								Usp34	-0.319683	2.18459e-16	3.76711e-12	0.147	0.351			Txnl1	0.259805	0.00323184	1	0.369	0.529
								Fam91a1	-0.319908	3.16407e-14	5.45613e-10	0.162	0.353			Ptpn12	0.25965	0.803835	1	0.251	0.285
								LOC502684	-0.320352	1.63024e-16	2.81118e-12	0.066	0.238			AABR07031193.1	0.259475	0.000471087	1	0.109	0.078
								Plekhb1	-0.320551	1.17827e-12	2.03181e-08	0.117	0.276			Prkcd	0.259265	0.149091	1	0.147	0.182
								Ddrgk1	-0.321162	2.51081e-18	4.32965e-14	0.408	0.681			Phpt1	0.258814	0.000341333	1	0.341	0.512
								Hgs	-0.32122	7.05916e-20	1.21728e-15	0.14	0.375			Caprin1	0.258627	0.0867195	1	0.294	0.395
								Rarb	-0.321253	4.73717e-17	8.16878e-13	0.047	0.208			St6galnac2	0.258545	0.597768	1	0.192	0.22
								Phip	-0.322306	1.92872e-20	3.32589e-16	0.211	0.476			C5ar1	0.258529	1.56419e-14	2.69728e-10	0.1	0.043
								AABR07005597.1	-0.322634	8.87592e-15	1.53056e-10	0.115	0.295			Was	0.258472	1.51914e-06	0.0261961	0.102	0.062
								Sowahc	-0.322757	8.97545e-16	1.54773e-11	0.185	0.397			Cox19	0.258178	0.0257694	1	0.204	0.277
								Smad5	-0.322844	5.70335e-16	9.83486e-12	0.04	0.188			Paics	0.258023	0.000601081	1	0.285	0.418
								Ebpl	-0.323019	2.0745e-17	3.57726e-13	0.345	0.601			Syf2	0.257868	0.0162674	1	0.464	0.661
								Dnal4	-0.323158	5.05778e-13	8.72164e-09	0.123	0.283			Nop16	0.25774	0.0181013	1	0.278	0.384
								Ubxn4	-0.323352	9.49987e-20	1.63816e-15	0.383	0.663			Cyb5a	0.257673	0.00089947	1	0.716	0.853
								Hook1	-0.323476	1.45941e-17	2.51661e-13	0.108	0.303			Rab32	0.257663	0.00117679	1	0.101	0.074
								Slc44a4	-0.324025	2.21108e-16	3.81278e-12	0.27	0.503			Impdh2	0.257593	0.37503	1	0.411	0.541
								G3bp2	-0.324117	3.38404e-15	5.83543e-11	0.13	0.315			Abi1	0.257439	0.000145264	1	0.242	0.362
								Dennd4c	-0.324697	1.9874e-14	3.42708e-10	0.074	0.23			Agap1	0.257421	0.2179	1	0.172	0.212
								Pacsin2	-0.324908	2.28583e-17	3.94168e-13	0.204	0.434			Cct2	0.257036	0.975012	1	0.462	0.61
								2023-03-01	-0.325001	4.84688e-14	8.35797e-10	0.047	0.186			Ca5b	0.25691	0.49055	1	0.212	0.253
								Emb	-0.325234	3.86727e-17	6.66871e-13	0.132	0.338			Cdipt	0.25663	0.0168159	1	0.16	0.217
								RGD1305110	-0.325299	7.28023e-15	1.2554e-10	0.079	0.243			Polr2k	0.256588	0.00671613	1	0.344	0.493
								Pkn2	-0.325495	2.44144e-15	4.21003e-11	0.247	0.469			Gclm	0.256449	0.388723	1	0.213	0.256
								Ifitm1	-0.325511	4.73549e-11	8.16589e-07	0.806	0.92			Smdt1	0.256317	0.0416186	1	0.27	0.357
								Tmem123	-0.326	2.36049e-17	4.07043e-13	0.285	0.531			Ube2v2	0.256101	0.408168	1	0.248	0.303
								Clba1	-0.326234	6.65461e-12	1.14752e-07	0.092	0.233			Phf5a	0.256001	0.000135349	1	0.314	0.465
								Baz2b	-0.326352	1.63593e-14	2.82099e-10	0.202	0.402			Arhgef18	0.255687	0.259218	1	0.148	0.177
								Tspan12	-0.326352	1.42547e-20	2.45809e-16	0.27	0.547			Ppl	0.255648	0.0130996	1	0.257	0.352
								Kif1bp	-0.326523	2.41166e-14	4.15867e-10	0.14	0.327			Ermp1	0.25543	0.339275	1	0.188	0.193
								Rev3l	-0.326807	8.11192e-17	1.39882e-12	0.142	0.351			Atp6v1f	0.255214	0.697991	1	0.501	0.678
								Foxp4	-0.326889	1.06803e-17	1.84171e-13	0.089	0.284			Gng12	0.255157	0.815803	1	0.208	0.243
								Ddx19b	-0.327381	9.35698e-17	1.61352e-12	0.145	0.351			Ppp1r2	0.254668	0.00107532	1	0.191	0.277
								Krcc1	-0.327951	4.08539e-16	7.04485e-12	0.385	0.649			LOC100911713	0.254667	0.160155	1	0.191	0.241
								Ift22	-0.328639	9.70806e-14	1.67406e-09	0.132	0.307			Arl8b	0.254459	0.0478895	1	0.309	0.418
								Ddx3x	-0.32876	2.80203e-14	4.83182e-10	0.357	0.593			Mvb12a	0.254213	0.000151878	1	0.317	0.478
								Kmt2e	-0.32877	1.90123e-17	3.27849e-13	0.364	0.627			Kif1b	0.254195	0.16136	1	0.275	0.351
								Lrrc9	-0.329014	2.32675e-16	4.01225e-12	0.025	0.168			Ndufaf8	0.254	0.00912855	1	0.263	0.37
								Dusp18	-0.329073	1.40936e-16	2.4303e-12	0.111	0.303			Ywhae	0.253952	0.0299628	1	0.619	0.791
								Cul3	-0.329133	3.67318e-15	6.33403e-11	0.306	0.547			Cct6a	0.25394	0.876302	1	0.439	0.567
								Nf1x	-0.329859	1.45066e-18	2.50151e-14	0.185	0.409			Svip	0.253724	0.000563249	1	0.142	0.21
								Mt-co3	-0.330195	1.77651e-15	3.06342e-11	0.994	0.993			Tp53bp2	0.253683	0.0326408	1	0.132	0.174
								Plch1	-0.33022	6.66922e-15	1.15004e-10	0.104	0.28			RGD1563400	0.253536	5.35071e-11	9.22676e-07	0.105	0.052
								Pura	-0.330345	5.42982e-15	9.36318e-11	0.138	0.322			Psmd14	0.253462	0.032832	1	0.226	0.304
								Sdc4	-0.330347	5.66764e-20	9.77328e-16	0.396	0.67			Pbx2	0.253325	0.0580651	1	0.18	0.233
								Dalrd3	-0.330471	1.77373e-18	3.05862e-14	0.202	0.438			Comtd1	0.253299	0.260872	1	0.195	0.24
								LOC691162	-0.330551	3.89511e-12	6.71673e-08	0.085	0.224			Akt1	0.252848	0.0404595	1	0.234	0.31
								Chd6	-0.330827	8.2906e-19	1.42963e-14	0.192	0.435			Flot1	0.252796	0.0134187	1	0.26	0.357
								Hexim1	-0.331164	9.15962e-22	1.57948e-17	0.24	0.524			Hmox1	0.2525	0.208126	1	0.203	0.254
								Dnaaf5	-0.331573	3.11948e-18	5.37923e-14	0.087	0.283			Ppp2cb	0.252479	0.0582687	1	0.267	0.349
								RGD1565033	-0.33185	2.71768e-12	4.68636e-08	0.153	0.317			Hsd17b2	0.252309	0.741368	1	0.123	0.127
								Ddb1	-0.332079	1.47464e-21	2.54286e-17	0.242	0.522			Cmtm7	0.251889	0.804481	1	0.179	0.206
								Glg1	-0.332315	1.14144e-17	1.9683e-13	0.274	0.529			Vps13c	0.2517	0.522891	1	0.177	0.187
								Tctex1d4	-0.33237	2.70792e-13	4.66954e-09	0.096	0.253			Smarce1	0.251569	0.000460516	1	0.316	0.468
								Morn2	-0.332461	2.84905e-16	4.91291e-12	0.153	0.356			Vdac2	0.251331	0.188534	1	0.595	0.762
								Sod1	-0.332466	6.56778e-15	1.13255e-10	0.651	0.85			Myo5a	0.251195	0.0209953	1	0.111	0.091
								Scaf11	-0.332494	3.26683e-18	5.63332e-14	0.315	0.581			Bax	0.251186	0.0262098	1	0.327	0.445
								Plekhg2	-0.332526	1.13806e-16	1.96247e-12	0.025	0.167			Agfg1	0.251139	0.178787	1	0.167	0.206
								Fam214a	-0.332794	7.67175e-17	1.32292e-12	0.128	0.333			Adss	0.25096	0.00460033	1	0.275	0.386
								Cd200	-0.332902	1.01336e-13	1.74743e-09	0.162	0.346			Chchd3	0.250819	0.00670201	1	0.284	0.4
								Sbno1	-0.333376	4.76677e-13	8.21982e-09	0.355	0.569			Mfsd1	0.250805	0.00697816	1	0.179	0.251
								Clstn1	-0.333413	2.06142e-21	3.55472e-17	0.215	0.483			Rbm42	0.250781	0.00020315	1	0.234	0.353
								Cyb561	-0.333539	1.01837e-17	1.75607e-13	0.225	0.459			Pdcd4	0.250671	0.0801014	1	0.385	0.527
								Znhit2	-0.333691	3.31661e-18	5.71917e-14	0.121	0.329			Ggta1	0.250586	0.263406	1	0.191	0.233
								Snrnp200	-0.333829	2.3227e-17	4.00526e-13	0.177	0.402			Anapc11	0.250536	0.000938851	1	0.355	0.532
								Mpdz	-0.333899	2.25206e-15	3.88345e-11	0.025	0.158			Son	0.250179	0.00616713	1	0.59	0.827
								Thoc2	-0.334053	2.97833e-13	5.13584e-09	0.185	0.366			Capza1	0.250137	0.211028	1	0.251	0.32
								Dnaaf4	-0.334632	5.88635e-17	1.01504e-12	0.143	0.349			Kng1	-0.250938	5.04142e-09	8.69342e-05	0.125	0.223
								Hmgcs1	-0.334921	1.15704e-12	1.99521e-08	0.158	0.332			Brd7	-0.252279	3.71564e-41	6.40724e-37	0.216	0.525
								Ttc39a	-0.334959	2.22853e-14	3.84288e-10	0.108	0.275			Srebf1	-0.252373	1.82113e-32	3.14035e-28	0.095	0.306
								Ace2	-0.335072	3.66804e-18	6.32516e-14	0.121	0.326			Elf3	-0.253008	2.07372e-19	3.57592e-15	0.272	0.477
								Zfp609	-0.3352	2.13802e-20	3.6868e-16	0.085	0.298			Gpd1l	-0.253237	1.83485e-37	3.16401e-33	0.123	0.369
								Mdm2	-0.33532	8.81113e-17	1.51939e-12	0.398	0.652			Sord	-0.254112	4.06351e-26	7.00713e-22	0.025	0.164
								Pnn	-0.335411	2.29243e-19	3.95306e-15	0.447	0.739			Tmem110	-0.254324	4.6125e-32	7.95379e-28	0.073	0.267
								Ccdc138	-0.335763	1.10544e-16	1.90623e-12	0.094	0.281			Retsat	-0.254698	2.80433e-22	4.83579e-18	0.125	0.296
								Fam184a	-0.335964	1.07369e-19	1.85146e-15	0.179	0.433			Ppic	-0.255063	4.02025e-26	6.93252e-22	0.096	0.28
								Kcnk3	-0.335997	1.47341e-14	2.54074e-10	0.009	0.123			Itm2c	-0.255695	2.36656e-30	4.08089e-26	0.31	0.6
								Ccdc102a	-0.336148	2.73496e-15	4.71616e-11	0.049	0.197			Rbm47	-0.258854	4.47726e-31	7.72059e-27	0.056	0.238
								Zranb2	-0.336908	3.23371e-15	5.57621e-11	0.291	0.522			Purb	-0.259262	1.28099e-30	2.20893e-26	0.317	0.609
								Jhy	-0.336962	9.97224e-20	1.71961e-15	0.036	0.214			Ltbp1	-0.26063	5.50245e-24	9.48842e-20	0.03	0.165
								Cd82	-0.337034	2.85788e-16	4.92813e-12	0.215	0.44			Pitpnm2	-0.261076	2.33319e-31	4.02336e-27	0.059	0.245
								Mapre3	-0.337047	6.15303e-17	1.06103e-12	0.106	0.296			Flnb	-0.261519	5.10115e-31	8.79642e-27	0.102	0.306
								Zmiz1	-0.337266	3.19284e-20	5.50574e-16	0.315	0.599			Bmp3	-0.263357	2.67294e-31	4.60922e-27	0.061	0.249
								Akna	-0.337546	6.78714e-16	1.17037e-11	0.121	0.308			Atp8a1	-0.263781	2.43529e-25	4.19942e-21	0.013	0.141
								Iscu	-0.337755	2.55149e-14	4.39979e-10	0.477	0.707			Arsb	-0.265088	5.56899e-34	9.60316e-30	0.035	0.216
								Hnf1b	-0.338489	1.7892e-15	3.0853e-11	0.087	0.256			Bace2	-0.265194	2.00681e-34	3.46054e-30	0.052	0.245
								Lekr1	-0.338733	1.01923e-17	1.75755e-13	0.053	0.225			Pros1	-0.266042	9.4844e-34	1.63549e-29	0.043	0.23
								Nkx2-1	-0.33888	1.97843e-16	3.41161e-12	0.313	0.551			Col4a3bp	-0.267009	1.66498e-38	2.8711e-34	0.256	0.56
								LOC680039	-0.339572	1.42408e-19	2.45568e-15	0.142	0.371			LOC102556447	-0.267024	3.41957e-24	5.8967e-20	0.034	0.17
								Mipep	-0.339624	2.1087e-15	3.63624e-11	0.096	0.269			Klf4	-0.267149	1.29743e-10	2.23729e-06	0.321	0.468
								Diaph1	-0.339792	2.20315e-19	3.79911e-15	0.242	0.492			Tmem54	-0.268163	1.49468e-35	2.57743e-31	0.065	0.273
								AABR07064804.1	-0.339825	8.58012e-14	1.47956e-09	0.068	0.212			Adora2b	-0.26846	7.58832e-26	1.30853e-21	0.044	0.196
								RGD1304728	-0.340011	1.82215e-16	3.14211e-12	0.07	0.241			Dock8	-0.268625	2.60128e-30	4.48565e-26	0.143	0.367
								Wnk1	-0.34006	1.95112e-18	3.36451e-14	0.343	0.606			B4galt4	-0.268963	2.4653e-39	4.25116e-35	0.137	0.396
								Slc1a1	-0.340488	1.26221e-10	2.17655e-06	0.083	0.209			Apobr	-0.269744	5.11019e-24	8.81202e-20	0.053	0.2
								Sh3glb1	-0.340492	9.69473e-14	1.67176e-09	0.458	0.708			NEWGENE-1310680	-0.271321	3.49115e-31	6.02013e-27	0.046	0.223
								Cc2d1b	-0.341149	7.50586e-14	1.29431e-09	0.087	0.244			Zdhhc3	-0.275982	5.69739e-44	9.82458e-40	0.252	0.586
								Ubc	-0.341445	9.13144e-13	1.57462e-08	0.785	0.886			Cyp4v3	-0.276194	3.37931e-33	5.82729e-29	0.069	0.269
								Niban2	-0.34193	2.00592e-21	3.45901e-17	0.172	0.424			Socs2	-0.276409	1.51616e-37	2.61447e-33	0.038	0.237
								Nudt14	-0.342367	4.20597e-17	7.25278e-13	0.298	0.546			Acsl5	-0.276535	6.44943e-37	1.11214e-32	0.195	0.47
								Wwc1	-0.343002	8.83899e-18	1.5242e-13	0.068	0.247			Plcg1	-0.278206	5.44765e-37	9.39392e-33	0.106	0.346
								Atp1a1	-0.344446	8.83217e-14	1.52302e-09	0.777	0.932			Cnr1	-0.279577	2.05544e-27	3.5444e-23	0.006	0.137
								Cdkl2	-0.344537	1.54703e-18	2.6677e-14	0.113	0.325			Filip1	-0.27967	1.10829e-26	1.91113e-22	0.056	0.218
								Apobec4	-0.344847	2.67056e-15	4.60511e-11	0.038	0.177			Slc24a4	-0.281055	1.36513e-27	2.35404e-23	0.005	0.136
								Adgrl2	-0.344913	1.66367e-13	2.86883e-09	0.091	0.242			F3	-0.28163	2.41991e-38	4.17288e-34	0.255	0.568
								Erlec1	-0.344992	7.11365e-17	1.22668e-12	0.26	0.497			Slc9a3r2	-0.282658	4.66874e-38	8.05078e-34	0.168	0.44
								Pgpep1	-0.34603	4.0052e-18	6.90656e-14	0.111	0.312			Pi4k2b	-0.284764	1.57845e-29	2.72188e-25	0.062	0.241
								Mia2	-0.346071	3.61498e-16	6.23368e-12	0.268	0.495			Rapgef5	-0.286066	6.99825e-28	1.20678e-23	0.034	0.187
								Prkcz	-0.346274	3.87405e-20	6.68041e-16	0.162	0.397			Gfpt1	-0.288644	4.00494e-42	6.90611e-38	0.107	0.368
								Htatsf1	-0.346381	1.46452e-18	2.52541e-14	0.151	0.364			Areg	-0.28937	6.01438e-06	0.103712	0.16	0.239
								Lpar3	-0.3465	1.47211e-18	2.53851e-14	0.104	0.3			Tmeff1	-0.289558	1.17955e-29	2.03402e-25	0.005	0.145
								Gbf1	-0.346513	2.38403e-16	4.11102e-12	0.132	0.33			Tmem243	-0.289819	6.2929e-38	1.08515e-33	0.194	0.477
								AABR07037302.1	-0.346766	1.01074e-14	1.74292e-10	0.011	0.129			P4ha1	-0.290468	1.29575e-37	2.23439e-33	0.184	0.456
								Xpc	-0.347159	9.46696e-20	1.63248e-15	0.142	0.369			Scgb1c1	-0.291131	0.807118	1	0.118	0.118
								Ankfy1	-0.347277	1.022e-20	1.76233e-16	0.119	0.352			Serpine2	-0.293835	4.05838e-31	6.99826e-27	0.013	0.166
								Ncor1	-0.347456	2.78094e-17	4.79546e-13	0.43	0.69			Dnajc21	-0.295094	4.03637e-51	6.96031e-47	0.184	0.51
								Hmgcr	-0.348228	9.421e-21	1.62456e-16	0.119	0.348			Mt-nd5	-0.296005	5.64161e-24	9.72839e-20	0.615	0.87
								Enpp5	-0.348641	8.90207e-16	1.53507e-11	0.085	0.258			Ebag9	-0.301309	3.87527e-43	6.68252e-39	0.189	0.486
								Kmt2a	-0.348924	7.39613e-20	1.27539e-15	0.147	0.379			RGD1565166	-0.302489	2.62974e-19	4.53473e-15	0.162	0.332
								B4galt5	-0.349323	3.28586e-21	5.66614e-17	0.179	0.434			Ctsc	-0.30449	6.92748e-34	1.19457e-29	0.261	0.557
								Pcnt	-0.349604	3.7979e-16	6.54909e-12	0.064	0.23			Ptprf	-0.307838	2.66366e-38	4.59321e-34	0.468	0.815
								Stat3	-0.350158	2.38658e-17	4.11542e-13	0.338	0.598			Foxp1	-0.308577	1.93503e-32	3.33677e-28	0.101	0.311
								Ston2	-0.350651	5.73356e-20	9.88695e-16	0.042	0.223			Kcnmb2	-0.311722	5.62407e-28	9.69814e-24	0.002	0.133
								Fkbp4	-0.350713	1.7924e-16	3.09081e-12	0.392	0.645			Oat	-0.312483	6.47078e-41	1.11582e-36	0.249	0.565
								Hdc	-0.351052	2.52121e-16	4.34758e-12	0.055	0.214			Fhad1	-0.313943	2.35781e-37	4.0658e-33	0.095	0.33
								RGD1310587	-0.351077	1.14621e-17	1.97652e-13	0.009	0.147			Mgp	-0.313953	1.54658e-19	2.66692e-15	0.087	0.229
								Cipc	-0.351261	2.33955e-18	4.03432e-14	0.117	0.322			Ddah2	-0.31424	1.09874e-39	1.89468e-35	0.083	0.319
								P2rx6	-0.351897	1.90269e-14	3.28099e-10	0.115	0.29			Osbpl8	-0.314541	2.7016e-26	4.65864e-22	0.099	0.28
								Rfk	-0.352217	6.45711e-16	1.11346e-11	0.326	0.563			Snx19	-0.315402	4.12418e-33	7.11174e-29	0.022	0.188
								Ccser1	-0.352219	1.80049e-16	3.10476e-12	0.025	0.167			Golm1	-0.315783	7.56051e-38	1.30373e-33	0.036	0.231
								Ltbp1	-0.352699	3.25458e-18	5.61219e-14	0.038	0.202			Itpr2	-0.31628	1.98774e-14	3.42765e-10	0.084	0.198
								Ranbp2	-0.35292	3.15152e-19	5.43448e-15	0.391	0.661			Trim2	-0.316916	4.85134e-38	8.36565e-34	0.069	0.287
								Mak	-0.353077	3.15256e-18	5.43627e-14	0.045	0.219			Cmbl	-0.317502	2.91614e-36	5.02858e-32	0.081	0.298
								Fam49a	-0.353523	1.72956e-17	2.98246e-13	0.066	0.242			Kif16b	-0.317785	4.05356e-38	6.98996e-34	0.084	0.311
								Efr3a	-0.354543	2.27854e-18	3.92911e-14	0.209	0.449			AC134224.2	-0.318832	1.22871e-32	2.11878e-28	0.218	0.485
								Chordc1	-0.354745	3.1389e-14	5.41272e-10	0.262	0.474			Tspan12	-0.319659	7.29315e-42	1.25763e-37	0.127	0.401
								Ankef1	-0.354824	1.20051e-15	2.07015e-11	0.051	0.205			Hadh	-0.32048	4.63007e-44	7.98409e-40	0.159	0.45
								Tox3	-0.354855	1.02752e-16	1.77185e-12	0.042	0.195			Cebpa	-0.323059	4.77047e-36	8.2262e-32	0.106	0.334
								App	-0.354952	1.29434e-15	2.23196e-11	0.589	0.831			Clu	-0.324207	8.22655e-05	1	0.206	0.286
								Adtrp	-0.355045	1.49679e-12	2.58107e-08	0.06	0.195			Mgst1	-0.325715	1.44918e-26	2.49896e-22	0.734	0.889
								Cplane1	-0.355216	1.191e-17	2.05377e-13	0.026	0.178			Hacd3	-0.326756	2.75237e-40	4.74619e-36	0.257	0.58
								Upf3a	-0.355292	1.46453e-20	2.52543e-16	0.192	0.44			Hhip	-0.327292	5.99445e-31	1.03368e-26	0.005	0.149
								Herpud1	-0.355329	7.7509e-21	1.33656e-16	0.281	0.545			Eps8	-0.327835	2.72764e-43	4.70354e-39	0.044	0.269
								Slmap	-0.355354	6.74026e-17	1.16229e-12	0.126	0.328			Foxp2	-0.329708	8.83052e-41	1.52274e-36	0.066	0.298
								Prrg4	-0.355403	4.93962e-17	8.51788e-13	0.106	0.293			Tmem163	-0.332878	5.61866e-34	9.68882e-30	0.006	0.166
								Shc2	-0.355625	4.8392e-15	8.34471e-11	0.058	0.212			Hspa1b	-0.334558	1.10203e-11	1.90034e-07	0.351	0.521
								Tmprss2	-0.355694	1.92009e-16	3.311e-12	0.136	0.335			Camk2d	-0.335257	3.9086e-32	6.73999e-28	0.13	0.352
								Cdc37l1	-0.356159	6.96728e-21	1.20144e-16	0.168	0.413			Ccl20	-0.336546	0.00425217	1	0.102	0.141
								Calm2	-0.356248	6.05616e-17	1.04432e-12	0.436	0.688			Mlph	-0.341053	2.85554e-40	4.9241e-36	0.06	0.278
								Mef2c	-0.356268	3.59322e-16	6.19615e-12	0.011	0.138			Iqgap2	-0.341663	5.10095e-43	8.79608e-39	0.056	0.287
								Tsn	-0.356316	1.85352e-24	3.1962e-20	0.164	0.439			Cldn10	-0.342948	6.59468e-39	1.13719e-34	0.066	0.288
								Zbtb7a	-0.35634	7.89125e-22	1.36077e-17	0.208	0.466			Mdk	-0.343183	1.07901e-20	1.86064e-16	0.03	0.148
								Osbp	-0.35656	4.09252e-18	7.05715e-14	0.147	0.362			Serpinb6b	-0.344065	5.83883e-31	1.00685e-26	0.035	0.204
								Ccna1	-0.356564	3.68379e-14	6.35233e-10	0.064	0.21			Daam1	-0.345825	2.43798e-36	4.20406e-32	0.172	0.432
								Tmem63b	-0.356631	2.90799e-20	5.01454e-16	0.192	0.436			Gckr	-0.345878	7.76768e-32	1.33946e-27	0.022	0.182
								Saxo2	-0.356882	4.51068e-13	7.77822e-09	0.166	0.34			Met	-0.347972	6.72529e-41	1.15971e-36	0.073	0.304
								Pifo	-0.357186	1.56285e-14	2.69498e-10	0.275	0.496			Rai14	-0.349088	3.57375e-45	6.16258e-41	0.13	0.412
								Nek5	-0.357437	1.61054e-15	2.77722e-11	0.119	0.299			Pcbd1	-0.349657	1.86821e-39	3.22153e-35	0.025	0.221
								Rad21	-0.357522	1.4629e-19	2.52263e-15	0.238	0.494			Elovl1	-0.350998	2.80906e-33	4.84394e-29	0.285	0.561
								Myh10	-0.357804	1.17498e-14	2.02614e-10	0.051	0.196			Inhbb	-0.351574	3.12168e-47	5.38303e-43	0.073	0.331
								Rcn1	-0.357913	1.18563e-18	2.04449e-14	0.092	0.291			Rab3a	-0.356469	4.21703e-42	7.27185e-38	0.046	0.265
								Iqub	-0.358311	4.12117e-18	7.10654e-14	0.079	0.271			Cndp2	-0.358479	1.15487e-29	1.99147e-25	0.232	0.479
								Nadk2	-0.358869	5.20793e-19	8.98056e-15	0.034	0.203			Dpep1	-0.362203	1.86707e-39	3.21958e-35	0.072	0.304
								B9d2	-0.359149	2.77708e-19	4.7888e-15	0.085	0.28			Tekt2	-0.366051	4.01613e-46	6.92541e-42	0.124	0.4
								Wwc2	-0.35928	2.83179e-18	4.88313e-14	0.06	0.236			Enpp3	-0.367359	2.55962e-30	4.4138e-26	0.093	0.29
								Six1	-0.360577	1.69676e-17	2.92589e-13	0.162	0.384			Plac8	-0.368183	0.000169235	1	0.075	0.119
								Cmbl	-0.361312	3.37482e-13	5.81954e-09	0.221	0.409			Fam3b	-0.37036	1.88041e-40	3.24258e-36	0.05	0.268
								Pla2g16	-0.362199	3.83248e-18	6.60872e-14	0.387	0.649			Lifr	-0.37213	7.65888e-35	1.3207e-30	0.019	0.19
								Ift140	-0.362578	2.18841e-19	3.77369e-15	0.072	0.268			Baalc	-0.37295	1.13005e-45	1.94866e-41	0.066	0.313
								Epas1	-0.362902	0.000152655	1	0.428	0.533			Errfi1	-0.373682	1.68523e-49	2.90601e-45	0.219	0.55
								Psmf1	-0.362927	1.868e-13	3.22118e-09	0.189	0.371			Zfp36	-0.373976	7.34453e-34	1.26649e-29	0.358	0.663
								Tasor	-0.362972	1.34308e-20	2.316e-16	0.121	0.348			Olfml2a	-0.37601	1.7579e-52	3.03133e-48	0.076	0.356
								Ankrd11	-0.363011	8.99142e-25	1.55048e-20	0.385	0.691			Chst1	-0.381249	7.06564e-32	1.2184e-27	0.008	0.16
								AABR07053687.1	-0.363252	1.09274e-20	1.88432e-16	0.392	0.677			Sema4a	-0.382636	1.62113e-43	2.79548e-39	0.183	0.477
								Ubn2	-0.363483	1.96239e-22	3.38395e-18	0.162	0.417			Kif4a	-0.382786	3.48513e-34	6.00976e-30	0.041	0.225
								Baiap2l1	-0.363613	1.94602e-18	3.35572e-14	0.238	0.471			Clint1	-0.383998	1.15756e-46	1.99609e-42	0.344	0.69
								Srsf10	-0.363768	4.3113e-17	7.4344e-13	0.275	0.51			St3gal4	-0.384451	8.11428e-49	1.39923e-44	0.103	0.38
								Metrn	-0.363849	7.25898e-16	1.25174e-11	0.049	0.205			Adk	-0.387237	9.01717e-46	1.55492e-41	0.201	0.51
								Nkap	-0.364169	8.64654e-18	1.49101e-13	0.198	0.42			Mt-nd4	-0.387413	1.07841e-37	1.8596e-33	0.934	0.988
								Tmem231	-0.364332	9.2416e-17	1.59362e-12	0.07	0.245			Tram1	-0.38864	5.99004e-43	1.03292e-38	0.327	0.67
								Polr3b	-0.364381	4.68086e-17	8.07167e-13	0.083	0.265			Sdc4	-0.389743	2.1212e-43	3.65779e-39	0.45	0.794
								Pclo	-0.364537	6.46576e-15	1.11496e-10	0.043	0.187			Nexmif	-0.395117	1.88589e-37	3.25202e-33	0.024	0.21
								Tmf1	-0.364845	5.01738e-21	8.65197e-17	0.291	0.567			5330417C22Rik	-0.397118	1.85205e-50	3.19368e-46	0.038	0.282
								Ribc2	-0.364904	1.29834e-18	2.23886e-14	0.175	0.402			Ace2	-0.398506	1.59004e-53	2.74186e-49	0.047	0.312
								Tnks	-0.365037	7.60841e-18	1.31199e-13	0.075	0.258			Tcim	-0.399556	0.000568886	1	0.191	0.246
								Nme7	-0.365453	3.04153e-16	5.24482e-12	0.16	0.356			Sox9	-0.401092	1.78311e-07	0.00307479	0.054	0.114
								Ttc26	-0.365522	7.51797e-18	1.2964e-13	0.066	0.245			Mt-nd2	-0.404553	7.53378e-48	1.29913e-43	0.95	0.993
								Prss8	-0.366432	1.15519e-12	1.99201e-08	0.098	0.246			Fos	-0.404967	8.66778e-05	1	0.787	0.838
								Mesd	-0.366555	1.21962e-17	2.10311e-13	0.209	0.436			Tmem164	-0.411951	7.17246e-44	1.23682e-39	0.05	0.277
								Ccdc34	-0.367273	5.23558e-14	9.02824e-10	0.255	0.46			Tesc	-0.420269	4.72653e-37	8.15042e-33	0.004	0.173
								Lrba	-0.367297	1.51922e-18	2.61974e-14	0.143	0.364			Cebpd	-0.420286	2.42126e-28	4.17522e-24	0.278	0.529
								Nav2	-0.367669	2.93129e-17	5.05472e-13	0.138	0.345			Stard10	-0.429959	5.52066e-60	9.51983e-56	0.262	0.637
								Mnat1	-0.367921	7.68617e-22	1.3254e-17	0.232	0.498			Depp1	-0.431006	3.35929e-15	5.79276e-11	0.088	0.207
								Npas2	-0.367941	1.93029e-21	3.32858e-17	0.042	0.232			Gpt	-0.434832	8.03111e-52	1.38488e-47	0.072	0.346
								Agr3	-0.368212	4.35645e-18	7.51226e-14	0.117	0.317			Ogfrl1	-0.436896	9.92931e-51	1.71221e-46	0.317	0.661
								Aldh6a1	-0.368437	2.54606e-18	4.39043e-14	0.1	0.294			Krt18	-0.441852	1.32562e-30	2.2859e-26	0.303	0.576
								Ccdc74a	-0.36847	2.0156e-21	3.47571e-17	0.157	0.404			Nrp1	-0.443376	1.40254e-41	2.41855e-37	0.058	0.285
								Tmem260	-0.368999	4.21701e-16	7.27181e-12	0.085	0.259			Atf3	-0.452682	0.0239579	1	0.624	0.667
								AABR07024641.1	-0.369374	1.98822e-15	3.42848e-11	0.043	0.189			Cd200	-0.452923	1.23195e-43	2.12437e-39	0.059	0.289
								Kif16b	-0.369712	2.73682e-19	4.71937e-15	0.121	0.336			Enpp2	-0.45336	2.58732e-41	4.46157e-37	0.154	0.424
								Bdp1	-0.37051	1.67058e-17	2.88075e-13	0.187	0.414			Msln	-0.456959	1.13337e-11	1.95438e-07	0.083	0.177
								Irak1bp1	-0.370565	2.34602e-18	4.04547e-14	0.181	0.4			Fosb	-0.459202	4.10374e-06	0.0707649	0.677	0.751
								Oxr1	-0.370995	8.71973e-17	1.50363e-12	0.191	0.406			Tspan1	-0.460119	8.11432e-18	1.39923e-13	0.245	0.424
								Klhl7	-0.371375	2.19436e-15	3.78396e-11	0.1	0.272			Slc16a11	-0.462919	5.96398e-51	1.02843e-46	0.089	0.371
								Tcp11l2	-0.37147	3.74817e-16	6.46334e-12	0.13	0.32			Gjb1	-0.468242	5.30032e-57	9.13988e-53	0.061	0.347
								Adgrf5	-0.372004	1.26092e-14	2.17434e-10	0.134	0.315			Rab27a	-0.469068	2.76521e-61	4.76833e-57	0.177	0.529
								Tent5a	-0.372963	6.81795e-16	1.17569e-11	0.113	0.299			Snhg11	-0.4704	1.2317e-45	2.12394e-41	0.012	0.222
								Eif4e3	-0.37341	3.94904e-17	6.80972e-13	0.151	0.357			Adam19	-0.4831	4.92021e-46	8.4844e-42	0.047	0.284
								Rab28	-0.373446	3.21136e-18	5.53768e-14	0.215	0.444			AABR07015057.1	-0.485689	5.37279e-28	9.26483e-24	0.114	0.308
								Papola	-0.373459	7.08408e-22	1.22158e-17	0.298	0.572			Uap1	-0.496415	1.40636e-55	2.42513e-51	0.1	0.397
								Cep19	-0.373517	2.33509e-16	4.02662e-12	0.168	0.374			Alas1	-0.496572	5.11989e-38	8.82873e-34	0.34	0.633
								Dnaaf1	-0.37416	1.49565e-17	2.57909e-13	0.166	0.38			Scd2	-0.497039	1.5456e-30	2.66523e-26	0.615	0.837
								Hspbp1	-0.374179	6.33796e-18	1.09292e-13	0.23	0.464			Atp11a	-0.498578	3.87207e-60	6.67699e-56	0.127	0.457
								RGD1310819	-0.374658	1.10939e-16	1.91304e-12	0.115	0.312			Mmp15	-0.499729	1.34862e-61	2.32555e-57	0.056	0.352
								Trim34	-0.374672	4.33091e-17	7.46822e-13	0.064	0.237			Cat	-0.503456	8.79465e-55	1.51655e-50	0.238	0.591
								Erich3	-0.374939	8.82466e-18	1.52172e-13	0.149	0.366			Tmem50b	-0.504096	1.21076e-57	2.08784e-53	0.076	0.367
								Elmod1	-0.37495	3.32263e-18	5.72955e-14	0.104	0.304			Nrgn	-0.506546	1.23974e-18	2.1378e-14	0.05	0.171
								Prnp	-0.375804	8.53176e-22	1.47122e-17	0.421	0.705			Maob	-0.507351	3.17408e-50	5.47339e-46	0.011	0.236
								Sgcg	-0.376364	5.12379e-15	8.83546e-11	0.004	0.116			Kcnc3	-0.511322	6.6195e-51	1.14147e-46	0.019	0.254
								Iqgap2	-0.376807	1.19953e-20	2.06846e-16	0.092	0.312			Fads1	-0.51297	3.02069e-60	5.20887e-56	0.025	0.296
								Trim2	-0.377409	2.43101e-21	4.19204e-17	0.085	0.299			Tstd1	-0.515187	1.85352e-53	3.19621e-49	0.035	0.289
								Lrrc56	-0.377442	3.95128e-19	6.81359e-15	0.115	0.324			Hsd11b1	-0.520707	2.34676e-38	4.04675e-34	0.1	0.327
								Urod	-0.37762	1.08866e-18	1.87728e-14	0.258	0.513			Cmtm8	-0.535962	1.19916e-74	2.06783e-70	0.144	0.533
								Tmem216	-0.377924	3.85259e-19	6.6434e-15	0.175	0.408			Ass1	-0.536044	8.03283e-54	1.38518e-49	0.055	0.324
								Plaat1	-0.377967	1.263e-13	2.17792e-09	0.043	0.174			Slco4c1	-0.537148	6.56161e-54	1.13148e-49	0.013	0.255
								Dnaja1	-0.378104	1.09482e-08	0.000188791	0.662	0.825			Ces1d	-0.539038	9.91549e-76	1.70983e-71	0.373	0.791
								Trim44	-0.378118	1.29532e-25	2.23366e-21	0.091	0.344			Acoxl	-0.539365	1.23146e-48	2.12354e-44	0.007	0.223
								Ro60	-0.378616	2.14664e-17	3.70166e-13	0.077	0.261			Dusp6	-0.55191	3.11595e-51	5.37314e-47	0.285	0.627
								Lrrc51	-0.378777	3.73186e-14	6.43522e-10	0.281	0.496			Ppp1r14c	-0.553138	5.69717e-70	9.8242e-66	0.15	0.516
								Spef1	-0.37963	2.55409e-18	4.40428e-14	0.117	0.318			Ctsh	-0.561822	2.81202e-27	4.84904e-23	0.706	0.86
								Bbs5	-0.37974	2.69126e-17	4.64081e-13	0.062	0.233			Tent5a	-0.568887	8.33277e-57	1.4369e-52	0.044	0.312
								Prpf19	-0.379801	8.54733e-23	1.4739e-18	0.24	0.519			Rrbp1	-0.569963	5.12576e-61	8.83887e-57	0.391	0.763
								RGD1311847	-0.380377	1.59089e-21	2.74333e-17	0.079	0.292			Epas1	-0.570132	8.34613e-108	1.43921e-103	0.294	0.783
								Matr3	-0.380469	3.54582e-18	6.11442e-14	0.355	0.622			Sult1a1	-0.584774	7.86565e-61	1.35635e-56	0.267	0.636
								Leo1	-0.380726	8.41935e-21	1.45183e-16	0.158	0.399			C5	-0.590081	1.32787e-48	2.28978e-44	0.006	0.222
								Dynlrb2	-0.381771	2.99518e-11	5.1649e-07	0.634	0.745			Gda	-0.597317	4.69092e-65	8.08902e-61	0.183	0.542
								Casc4	-0.381884	8.43046e-19	1.45375e-14	0.06	0.242			C4bpa	-0.59979	2.12383e-55	3.66233e-51	0.044	0.313
								Arhgef12	-0.38192	1.58711e-18	2.73681e-14	0.13	0.345			Slc22a23	-0.611657	1.15406e-69	1.99005e-65	0.072	0.404
								Kif6	-0.382319	5.58517e-19	9.63106e-15	0.04	0.211			Scgb3a2	-0.622815	4.20215e-47	7.24618e-43	0.865	0.617
								Rfx8	-0.382337	2.86254e-15	4.93616e-11	0.102	0.279			Usp8	-0.623301	1.31308e-65	2.26427e-61	0.156	0.509
								Ddr1	-0.382472	2.5137e-19	4.33463e-15	0.158	0.393			Mme	-0.625375	5.1169e-59	8.82358e-55	0.014	0.274
								Foxp2	-0.383183	3.73319e-20	6.43751e-16	0.042	0.223			Fgl2	-0.641671	7.7828e-44	1.34207e-39	0.136	0.394
								Sorbs2	-0.383326	4.36004e-19	7.51845e-15	0.092	0.295			Kcne2	-0.644361	4.14098e-59	7.14071e-55	0.017	0.278
								Znf474	-0.38411	1.5774e-15	2.72007e-11	0.077	0.241			Fgfr2	-0.644533	3.11696e-67	5.37489e-63	0.12	0.46
								Eno4	-0.384414	2.84031e-16	4.89783e-12	0.053	0.211			Mt-nd3	-0.649184	2.35279e-63	4.05715e-59	0.487	0.822
								Cabin1	-0.384428	4.72466e-19	8.1472e-15	0.113	0.323			Pip5k1b	-0.652734	3.68546e-74	6.35521e-70	0.034	0.355
								Rabac1	-0.384881	5.59962e-17	9.65598e-13	0.519	0.782			Mt-nd1	-0.663558	2.79665e-112	4.82254e-108	0.948	0.992
								Usp6nl	-0.385232	1.03791e-21	1.78977e-17	0.092	0.311			Ccdc141	-0.666075	8.20541e-75	1.41494e-70	0.062	0.404
								Jag2	-0.386827	6.60297e-22	1.13862e-17	0.125	0.366			Hp	-0.666583	1.02907e-49	1.77452e-45	0.123	0.4
								Dync1h1	-0.387079	8.46626e-17	1.45992e-12	0.296	0.534			Cxcl1	-0.684981	2.63742e-17	4.54797e-13	0.22	0.377
								Dido1	-0.387687	1.11361e-17	1.92031e-13	0.128	0.332			Ppp1r1b	-0.685117	7.13766e-76	1.23082e-71	0.055	0.391
								Mllt10	-0.387743	1.85599e-22	3.20048e-18	0.098	0.329			Dpp4	-0.70527	2.00727e-66	3.46134e-62	0.019	0.307
								Tnfrsf19	-0.388	8.00269e-18	1.37998e-13	0.013	0.156			Adgrf5	-0.716735	1.31619e-74	2.26963e-70	0.055	0.391
								Brd2	-0.38817	8.36166e-22	1.44188e-17	0.345	0.628			Enpep	-0.734269	9.87514e-64	1.70287e-59	0.012	0.286
								Zfhx4	-0.389037	6.55257e-23	1.12993e-18	0.153	0.411			Bmp1	-0.751742	7.89079e-77	1.36069e-72	0.032	0.362
								Sik1	-0.389958	7.47911e-24	1.2897e-19	0.217	0.498			St3gal1	-0.761854	1.25416e-83	2.16267e-79	0.076	0.443
								LOC100912373	-0.390345	1.1324e-16	1.95271e-12	0.038	0.188			Btg2	-0.76305	1.25818e-58	2.1696e-54	0.713	0.912
								Ccdc191	-0.390574	3.88901e-19	6.70621e-15	0.102	0.304			Ank3	-0.767168	5.78883e-83	9.98226e-79	0.091	0.464
								Mt-atp8	-0.390574	5.67122e-13	9.77945e-09	0.392	0.604			RT1-Db1	-0.768218	4.46149e-44	7.69339e-40	0.382	0.621
								Klf6	-0.391017	5.89191e-16	1.016e-11	0.334	0.572			RGD1564664	-0.776267	2.26459e-38	3.90505e-34	0.028	0.218
								Ift20	-0.391281	1.20994e-15	2.08642e-11	0.383	0.616			Acly	-0.776295	4.03682e-98	6.96108e-94	0.173	0.618
								Swt1	-0.391971	2.33302e-18	4.02307e-14	0.175	0.402			Abca3	-0.782562	3.0281e-82	5.22165e-78	0.066	0.426
								Igsf5	-0.392062	4.63754e-20	7.99697e-16	0.077	0.275			Etv5	-0.78696	3.39451e-70	5.85349e-66	0.028	0.328
								S100a1	-0.392242	5.0625e-16	8.72978e-12	0.087	0.259			Tc2n	-0.801047	2.5098e-86	4.3279e-82	0.2	0.613
								Ttc29	-0.392493	1.71923e-19	2.96464e-15	0.072	0.27			RT1-Ba	-0.817815	1.56794e-52	2.70376e-48	0.23	0.527
								Drosha	-0.392511	3.1916e-18	5.50359e-14	0.108	0.303			Erp29	-0.826635	5.9986e-67	1.0344e-62	0.45	0.784
								Caps2	-0.392733	9.37033e-21	1.61582e-16	0.066	0.267			Scp2	-0.828553	5.08092e-71	8.76154e-67	0.632	0.885
								Rpn1	-0.393204	1.85063e-17	3.19122e-13	0.436	0.695			LOC108348061	-0.846003	8.61224e-63	1.48509e-58	0.41	0.708
								Ppp1r36	-0.393279	1.36856e-17	2.35994e-13	0.174	0.388			Bmp4	-0.84605	1.06076e-75	1.82918e-71	0.126	0.502
								Atxn2	-0.394013	2.05104e-19	3.53682e-15	0.149	0.372			Chia	-0.846953	0.246946	1	0.293	0.326
								Fam167a	-0.394132	1.01137e-20	1.74401e-16	0.051	0.242			Plxna2	-0.84739	3.84951e-67	6.6381e-63	0.13	0.46
								Magi1	-0.394588	1.90863e-21	3.29125e-17	0.028	0.208			Cldn3	-0.8512	4.36703e-97	7.53052e-93	0.226	0.668
								Adgrg1	-0.394652	2.88565e-25	4.97602e-21	0.1	0.348			Anpep	-0.890432	4.44476e-74	7.66454e-70	0.185	0.552
								Eif4g3	-0.394926	3.07324e-20	5.2995e-16	0.274	0.54			Acsl4	-0.891934	2.68994e-80	4.63853e-76	0.144	0.517
								Lifr	-0.394959	2.03265e-18	3.50511e-14	0.047	0.22			Atp1b1	-0.899361	3.07661e-90	5.30531e-86	0.431	0.815
								Cemip2	-0.395124	2.57469e-18	4.43979e-14	0.085	0.278			Slc12a2	-0.913329	9.31213e-101	1.60578e-96	0.173	0.61
								Ift80	-0.395166	5.24257e-15	9.04028e-11	0.147	0.332			Ighm	-0.916529	7.84954e-06	0.135357	0.126	0.207
								Sun1	-0.395326	1.7216e-19	2.96873e-15	0.091	0.296			Ca8	-0.93908	1.32814e-93	2.29024e-89	0.072	0.462
								Ensa	-0.395394	1.09705e-18	1.89175e-14	0.255	0.501			Mid1ip1	-0.966893	6.65362e-72	1.14735e-67	0.145	0.49
								Gde1	-0.396089	2.07028e-18	3.56999e-14	0.108	0.31			Rmdn2	-0.99332	4.31217e-109	7.43591e-105	0.077	0.506
								RGD1310352	-0.396225	4.2503e-20	7.32921e-16	0.204	0.445			Egfl6	-1.03749	6.03789e-70	1.04117e-65	0.139	0.488
								Upf2	-0.396813	1.53993e-16	2.65546e-12	0.183	0.386			Fgg	-1.04969	2.85466e-70	4.92258e-66	0.04	0.351
								Itgb1	-0.397076	4.63344e-18	7.9899e-14	0.504	0.759			Gadd45g	-1.05565	4.94143e-73	8.52101e-69	0.331	0.701
								Fgfr1op	-0.398062	4.50749e-16	7.77272e-12	0.113	0.297			RT1-Bb	-1.06806	1.02184e-63	1.76205e-59	0.282	0.584
								Ccdc114	-0.398949	2.17191e-18	3.74523e-14	0.143	0.36			Scd	-1.0938	3.4703e-74	5.98418e-70	0.012	0.319
								Parp3	-0.398962	2.01383e-16	3.47265e-12	0.117	0.304			RT1-Da	-1.11691	6.55989e-54	1.13119e-49	0.382	0.63
								Nat14	-0.399198	6.54247e-22	1.12818e-17	0.055	0.258			Lrp2	-1.13599	7.45844e-97	1.28613e-92	0.016	0.391
								Inhbb	-0.399472	6.19444e-23	1.06817e-18	0.075	0.299			Cxcl3	-1.16092	1.11719e-82	1.92649e-78	0.353	0.701
								Atf3	-0.399833	0.259126	1	0.723	0.628			Bpifb1	-1.20811	4.78635e-15	8.25359e-11	0.077	0.187
								AABR07031193.1	-0.399991	6.17172e-20	1.06425e-15	0.055	0.242			C3	-1.22566	2.10431e-101	3.62868e-97	0.144	0.575
								Wdr27	-0.400034	1.36457e-19	2.35306e-15	0.083	0.282			Tgoln2	-1.23657	1.47477e-124	2.5431e-120	0.281	0.742
								Sipa1l3	-0.400041	1.3518e-20	2.33104e-16	0.1	0.316			Tf	-1.24963	2.14718e-29	3.7026e-25	0.139	0.343
								Tsnaxip1	-0.401092	1.61624e-22	2.78705e-18	0.117	0.353			Scgb1a1	-1.29369	1.41944e-52	2.44768e-48	1	0.984
								Fam227a	-0.401751	4.52002e-22	7.79433e-18	0.079	0.295			Atp6v1c2	-1.29745	9.92683e-126	1.71178e-121	0.073	0.54
								Hspb11	-0.402067	2.45303e-20	4.23e-16	0.277	0.535			Wfdc2	-1.30477	3.20254e-44	5.52246e-40	0.849	0.944
								Zrsr1	-0.402113	1.03065e-19	1.77725e-15	0.092	0.295			Chi3l1	-1.3066	1.82536e-60	3.14765e-56	0.115	0.412
								Spsb1	-0.402211	2.72344e-21	4.6963e-17	0.072	0.282			Retnla	-1.31138	0.00186318	1	0.321	0.375
								Nudc	-0.402583	6.14777e-16	1.06012e-11	0.215	0.423			Akr1c15	-1.32522	3.3555e-125	5.78622e-121	0.126	0.604
								Gstk1	-0.402674	1.11095e-18	1.91572e-14	0.106	0.304			Irx1	-1.32542	9.28779e-119	1.60159e-114	0.133	0.586
								Pard3	-0.403746	5.55288e-23	9.57538e-19	0.111	0.348			Cxcl17	-1.3399	4.65534e-111	8.02767e-107	0.219	0.651
								Mpp5	-0.403814	3.34047e-21	5.76031e-17	0.164	0.406			Lpcat1	-1.37547	5.39492e-98	9.303e-94	0.125	0.531
								Usp54	-0.404179	7.01424e-21	1.20954e-16	0.092	0.308			Agr2	-1.38211	2.30403e-10	3.97308e-06	0.124	0.213
								Mmp15	-0.404609	3.06081e-20	5.27806e-16	0.068	0.261			AABR07060872.1	-1.40703	2.33663e-06	0.0402928	0.202	0.32
								Wdpcp	-0.404624	2.59756e-16	4.47924e-12	0.081	0.255			Dram1	-1.42822	3.31815e-126	5.72182e-122	0.129	0.585
								Cdhr3	-0.405396	4.28723e-17	7.39289e-13	0.058	0.226			Fasn	-1.4381	1.12563e-131	1.94103e-127	0.144	0.619
								Cyb5r3	-0.405531	3.76278e-20	6.48853e-16	0.189	0.425			Npc2	-1.50402	1.03706e-42	1.7883e-38	0.764	0.873
								Uso1	-0.405584	3.18993e-19	5.50072e-15	0.213	0.456			Alpl	-1.57225	8.58058e-149	1.47964e-144	0.143	0.647
								RGD1564171	-0.405589	8.94377e-13	1.54226e-08	0.198	0.38			Lgi3	-1.64422	2.51356e-115	4.33438e-111	0.043	0.47
								Slc25a20	-0.406122	6.40374e-21	1.10426e-16	0.143	0.377			Muc1	-1.66111	7.62907e-160	1.31556e-155	0.125	0.661
								Dzank1	-0.40675	5.86479e-17	1.01133e-12	0.047	0.207			Gp2	-1.67642	1.7824e-15	3.07356e-11	0.044	0.141
								Rbm26	-0.407813	3.03165e-22	5.22777e-18	0.292	0.565			Sfta2	-1.72953	3.52466e-116	6.07793e-112	0.073	0.503
								Gdi1	-0.408105	5.08938e-19	8.77612e-15	0.226	0.473			Fetub	-1.73775	5.99745e-124	1.0342e-119	0.078	0.535
								Tnrc6a	-0.408389	4.88653e-21	8.42633e-17	0.211	0.47			Cd74	-1.76023	6.40173e-79	1.10392e-74	0.571	0.771
								Ccl20	-0.408771	0.0531762	1	0.104	0.139			Npw	-1.77618	1.59959e-109	2.75833e-105	0.113	0.529
								F5	-0.40902	1.71733e-14	2.96137e-10	0.058	0.208			Pigr	-1.79345	1.09474e-123	1.88777e-119	0.218	0.64
								LOC361016	-0.409461	8.22394e-22	1.41814e-17	0.045	0.241			LOC691143	-1.80434	7.83007e-16	1.35022e-11	0.121	0.254
								Setd2	-0.409476	1.82116e-22	3.1404e-18	0.251	0.537			Gas6	-1.81009	1.02479e-123	1.76714e-119	0.139	0.581
								Afdn	-0.40994	9.75161e-22	1.68157e-17	0.168	0.421			Sftpd	-1.83801	5.22884e-138	9.01662e-134	0.575	0.82
								Mycbpap	-0.410209	2.36674e-23	4.0812e-19	0.047	0.257			AABR07000398.1	-1.83962	3.74339e-86	6.45511e-82	0.636	0.902
								Tpr	-0.410996	1.3384e-16	2.30793e-12	0.506	0.759			Ly6i	-1.86773	1.16414e-61	2.00744e-57	0.145	0.45
								Rasef	-0.41136	2.14891e-17	3.70557e-13	0.142	0.344			Lamp3	-2.0064	2.58781e-121	4.46241e-117	0.213	0.625
								Fbxl13	-0.411929	9.21905e-22	1.58973e-17	0.132	0.376			Cpm	-2.06648	6.55411e-162	1.13019e-157	0.153	0.662
								Dynll2	-0.412007	5.12651e-23	8.84015e-19	0.226	0.503			Lcn2	-2.1695	1.99292e-49	3.4366e-45	0.069	0.316
								Zc3h6	-0.41209	1.03198e-16	1.77955e-12	0.092	0.272			Pla2g1b	-2.2521	4.34784e-117	7.49742e-113	0.082	0.507
								Atad2b	-0.41231	1.74054e-21	3.00139e-17	0.134	0.37			Napsa	-2.355	6.6104e-100	1.1399e-95	0.279	0.595
								Dynll1	-0.413587	1.54493e-13	2.66408e-09	0.891	0.964			S100g	-2.42981	4.61533e-103	7.95868e-99	0.113	0.497
								Cyhr1	-0.41375	6.96551e-22	1.20113e-17	0.187	0.436			Lyz2	-2.53071	1.53138e-80	2.6407e-76	0.808	0.934
								Chchd6	-0.413879	1.62589e-18	2.80369e-14	0.204	0.435			Defb4	-2.56121	9.72279e-96	1.6766e-91	0.144	0.512
								Prrc2a	-0.414049	1.73883e-19	2.99843e-15	0.226	0.476			Defb3	-2.66607	3.62834e-68	6.25671e-64	0.032	0.324
								Cep89	-0.414904	7.00963e-18	1.20874e-13	0.151	0.358			Bpifa1	-2.7407	0.00195876	1	0.262	0.342
								Smim15	-0.415023	6.34257e-18	1.09371e-13	0.285	0.523			Scgb3a1	-2.97498	5.25401e-15	9.06001e-11	0.493	0.399
								Ubtf	-0.415071	7.03771e-24	1.21358e-19	0.279	0.582			Slc34a2	-3.23419	3.18576e-141	5.49352e-137	0.109	0.57
								Enpp4	-0.415151	9.4887e-20	1.63623e-15	0.055	0.241			Sftpa1	-3.35026	1.26171e-160	2.1757e-156	0.334	0.763
								Luc7l3	-0.41528	7.03699e-23	1.21346e-18	0.347	0.644			Sftpb	-3.61305	8.50918e-159	1.46732e-154	0.244	0.691
								Pih1d3	-0.415398	2.04376e-14	3.52426e-10	0.132	0.304			Sftpc	-4.14635	1.40261e-98	2.41866e-94	0.666	0.885
								Drc7	-0.415607	3.75867e-18	6.48146e-14	0.166	0.387
								Tnpo3	-0.415627	6.25944e-20	1.07938e-15	0.136	0.356
								Numa1	-0.415905	1.59842e-25	2.75632e-21	0.206	0.496
								Gtse1	-0.416173	1.94775e-13	3.3587e-09	0.091	0.243
								Ak3	-0.416382	3.4523e-18	5.95314e-14	0.462	0.715
								Mgat3	-0.417515	4.18964e-20	7.22461e-16	0.062	0.253
								Lmo7	-0.417638	2.46522e-19	4.25102e-15	0.315	0.576
								Ddx24	-0.417778	2.48088e-22	4.27803e-18	0.387	0.681
								Idh2	-0.417943	2.18664e-21	3.77064e-17	0.355	0.644
								Rsf1	-0.418332	1.04365e-22	1.79967e-18	0.223	0.5
								Jam3	-0.418348	1.2418e-22	2.14135e-18	0.026	0.212
								Dnajb2	-0.418472	6.65774e-21	1.14806e-16	0.232	0.483
								Nexmif	-0.418501	5.61897e-20	9.68935e-16	0.019	0.181
								Tekt2	-0.41852	5.44363e-17	9.387e-13	0.283	0.53
								Bmp2k	-0.418997	1.55329e-20	2.6785e-16	0.091	0.301
								Ldlr	-0.419391	1.38688e-18	2.39154e-14	0.119	0.326
								Ccdc47	-0.419471	3.52947e-24	6.08622e-20	0.332	0.638
								Idh3a	-0.419854	4.63456e-21	7.99183e-17	0.192	0.432
								LOC361646	-0.419956	3.68906e-20	6.36141e-16	0.055	0.244
								Wfdc2	-0.41998	4.46558e-21	7.70045e-17	0.943	0.99
								Tex26	-0.4211	2.11532e-20	3.64765e-16	0.051	0.241
								Fam204a	-0.421309	7.17846e-23	1.23785e-18	0.079	0.3
								Spata6	-0.42139	1.76556e-21	3.04452e-17	0.115	0.342
								Tmtc4	-0.421465	2.66433e-21	4.59437e-17	0.119	0.35
								Sult1a1	-0.422373	5.98055e-20	1.03129e-15	0.075	0.271
								Atp10a	-0.42251	4.35835e-22	7.51554e-18	0.06	0.267
								Lrrc71	-0.422661	4.3994e-17	7.58633e-13	0.079	0.259
								Ffar4	-0.422963	3.80006e-18	6.55282e-14	0.17	0.39
								Cdk12	-0.423181	2.9982e-22	5.1701e-18	0.196	0.457
								Efhb	-0.424022	5.20052e-19	8.96777e-15	0.102	0.305
								Cds1	-0.424551	1.3871e-23	2.39192e-19	0.106	0.34
								Ect2l	-0.425114	1.47339e-15	2.54071e-11	0.07	0.23
								Cfap99	-0.425173	2.82685e-15	4.87463e-11	0.068	0.226
								Nphp3	-0.425345	1.88451e-21	3.24966e-17	0.042	0.233
								Pja2	-0.425378	1.32098e-18	2.2779e-14	0.162	0.382
								Reep4	-0.425981	3.23739e-20	5.58256e-16	0.277	0.536
								Ulk2	-0.42703	3.25759e-23	5.61739e-19	0.104	0.348
								Med31	-0.427199	1.329e-20	2.29173e-16	0.377	0.651
								Iqck	-0.428354	2.36316e-19	4.07503e-15	0.079	0.276
								Ruvbl2	-0.428984	1.16189e-19	2.00357e-15	0.274	0.516
								AABR07071198.1	-0.42948	7.04436e-18	1.21473e-13	0.096	0.29
								Ttll9	-0.429871	8.95053e-22	1.54343e-17	0.102	0.324
								Rrbp1	-0.430431	6.56287e-21	1.1317e-16	0.449	0.72
								AABR07067728.1	-0.430538	6.91875e-22	1.19307e-17	0.096	0.319
								Nme5	-0.430588	4.29477e-22	7.4059e-18	0.119	0.35
								Abi3bp	-0.431201	1.09507e-05	0.188834	0.049	0.118
								Clic5	-0.431523	9.46967e-17	1.63295e-12	0.042	0.196
								Niban3	-0.431995	2.40448e-19	4.14629e-15	0.047	0.225
								Epb41l5	-0.432036	8.09575e-18	1.39603e-13	0.111	0.31
								Mycbp	-0.432757	4.74614e-18	8.18424e-14	0.411	0.645
								Wdr47	-0.432838	8.92274e-19	1.53864e-14	0.094	0.292
								Pgm2l1	-0.433386	2.40347e-21	4.14455e-17	0.032	0.214
								Tspan13	-0.433494	5.51967e-18	9.51811e-14	0.208	0.432
								Pdgfa	-0.433577	1.15497e-21	1.99163e-17	0.142	0.383
								Nedd9	-0.434245	1.30909e-21	2.2574e-17	0.24	0.507
								Por	-0.435401	5.82852e-20	1.00507e-15	0.253	0.509
								Dnaaf2	-0.43562	2.64773e-21	4.56574e-17	0.121	0.351
								Arhgap1	-0.436068	7.51237e-22	1.29543e-17	0.128	0.358
								Phtf1	-0.436194	9.28975e-17	1.60192e-12	0.211	0.426
								Ccdc187	-0.436888	1.07393e-20	1.85189e-16	0.051	0.241
								Sort1	-0.436938	2.66561e-20	4.59658e-16	0.219	0.461
								Smim22	-0.43711	1.33706e-17	2.30562e-13	0.481	0.75
								Cfap52	-0.437152	5.75732e-23	9.92793e-19	0.138	0.39
								Efcab10	-0.43718	1.6889e-17	2.91234e-13	0.372	0.614
								Ppp1r1b	-0.437355	5.74575e-19	9.90797e-15	0.085	0.282
								Arid1a	-0.438355	7.64982e-28	1.31914e-23	0.242	0.575
								Pih1d2	-0.438668	3.72804e-20	6.42864e-16	0.23	0.474
								Pofut2	-0.439092	3.69408e-22	6.37008e-18	0.128	0.357
								AABR07071199.2	-0.439243	3.48091e-21	6.00248e-17	0.079	0.289
								Ccdc60	-0.439555	6.6543e-21	1.14747e-16	0.07	0.271
								Pex5l	-0.439835	8.31018e-21	1.43301e-16	0.013	0.175
								Rfx3	-0.440032	2.20576e-26	3.80361e-22	0.079	0.325
								Ubxn10	-0.440239	1.4945e-21	2.57711e-17	0.034	0.219
								Nek1	-0.440276	8.39138e-21	1.44701e-16	0.13	0.354
								AABR07006860.1	-0.440791	2.72047e-20	4.69118e-16	0.125	0.345
								Armh1	-0.440808	5.66155e-16	9.76278e-12	0.113	0.295
								Klf9	-0.441638	4.59412e-17	7.92211e-13	0.243	0.467
								Ubr4	-0.441885	2.0542e-22	3.54226e-18	0.181	0.447
								Rtbdn	-0.44195	2.35031e-18	4.05288e-14	0.021	0.172
								Gng13	-0.442217	1.13337e-19	1.95439e-15	0.03	0.198
								Bbs7	-0.442356	3.56894e-22	6.15428e-18	0.113	0.346
								Lrpprc	-0.442921	4.82592e-22	8.32181e-18	0.17	0.422
								Tctex1d2	-0.443498	3.37949e-16	5.82759e-12	0.289	0.513
								Dapk1	-0.444183	1.52497e-20	2.62966e-16	0.164	0.404
								Atf6	-0.444825	6.84867e-19	1.18098e-14	0.219	0.453
								Phyh	-0.445025	5.42662e-24	9.35767e-20	0.136	0.384
								Kif9	-0.445172	1.46946e-20	2.53393e-16	0.049	0.24
								Atrx.1	-0.445456	8.98387e-21	1.54918e-16	0.413	0.696
								Prpf38b	-0.445573	8.86132e-26	1.52805e-21	0.283	0.584
								Smarcd2	-0.445959	3.08631e-24	5.32203e-20	0.251	0.543
								Ctnna1	-0.446066	2.60453e-21	4.49125e-17	0.366	0.645
								Dtx3	-0.446553	2.81429e-20	4.85297e-16	0.119	0.338
								Ralgds	-0.447239	1.69498e-18	2.92283e-14	0.102	0.295
								Tp53bp1	-0.447682	2.60966e-21	4.5001e-17	0.094	0.312
								Prpf4b	-0.448037	2.00365e-21	3.4551e-17	0.553	0.817
								Tmem59	-0.448345	3.43408e-22	5.92173e-18	0.523	0.81
								Leng8	-0.448805	2.49587e-24	4.30388e-20	0.143	0.404
								Iqcd	-0.449179	9.08983e-22	1.56745e-17	0.096	0.314
								Spop	-0.450762	2.58956e-28	4.46544e-24	0.289	0.608
								Smc1a	-0.450812	7.83545e-23	1.35114e-18	0.34	0.639
								Igf2r	-0.451024	4.66374e-22	8.04216e-18	0.266	0.545
								Dixdc1	-0.451219	4.95525e-22	8.54483e-18	0.117	0.349
								Prpf8	-0.451296	6.09679e-25	1.05133e-20	0.23	0.522
								Gdap1	-0.451728	7.75082e-18	1.33655e-13	0.085	0.273
								Golga4	-0.452201	1.93936e-25	3.34423e-21	0.274	0.582
								Stk4	-0.452404	8.7974e-27	1.51702e-22	0.142	0.42
								Sf3b2	-0.452462	8.82827e-23	1.52235e-18	0.575	0.826
								RT1-S3	-0.45253	1.41747e-16	2.44428e-12	0.136	0.328
								Ssr3	-0.453223	6.32643e-23	1.09093e-18	0.334	0.621
								Mllt6	-0.453902	7.05576e-27	1.21669e-22	0.083	0.336
								Cfap74	-0.454837	2.09763e-16	3.61715e-12	0.072	0.24
								AABR07020879.1	-0.455826	1.71052e-25	2.94962e-21	0.075	0.316
								Trak1	-0.457268	1.36707e-23	2.35737e-19	0.096	0.33
								Ttll5	-0.45744	1.24932e-23	2.15432e-19	0.051	0.259
								Tusc3	-0.457609	2.86094e-28	4.9334e-24	0.204	0.504
								Srf	-0.457784	3.38617e-25	5.83912e-21	0.087	0.331
								Spen	-0.458831	2.4636e-21	4.24824e-17	0.179	0.427
								Eif4g2	-0.45918	6.57909e-23	1.1345e-18	0.696	0.894
								Rpgr	-0.459293	1.07729e-20	1.85769e-16	0.16	0.4
								Efcab14	-0.459418	1.04385e-22	1.80002e-18	0.291	0.57
								Ccdc170	-0.459781	1.71001e-22	2.94875e-18	0.043	0.244
								Spice1	-0.460219	4.39744e-23	7.58295e-19	0.068	0.287
								Ubxn11	-0.460438	1.71876e-23	2.96382e-19	0.121	0.362
								Dyrk2	-0.460779	5.80269e-20	1.00062e-15	0.243	0.498
								Wdr34	-0.461813	3.21025e-20	5.53575e-16	0.153	0.381
								Arap2	-0.461988	8.298e-22	1.43091e-17	0.162	0.411
								Eef2k	-0.462486	7.49639e-28	1.29268e-23	0.121	0.397
								Fermt2	-0.462738	2.87044e-24	4.94979e-20	0.072	0.297
								Gprasp1	-0.462956	1.93835e-20	3.34249e-16	0.057	0.248
								Agbl3	-0.463021	3.76526e-18	6.49281e-14	0.125	0.33
								Ttc12	-0.463594	8.67574e-23	1.49605e-18	0.109	0.347
								Bok	-0.464157	1.90425e-24	3.28369e-20	0.125	0.363
								Trim33	-0.46502	6.08118e-24	1.04864e-19	0.183	0.447
								Sec14l1	-0.465615	6.18083e-23	1.06582e-18	0.309	0.588
								Megf6	-0.466852	9.97714e-24	1.72046e-19	0.075	0.3
								Wdyhv1	-0.467041	1.42323e-17	2.45421e-13	0.153	0.36
								Zfp608	-0.467068	3.7358e-24	6.44201e-20	0.117	0.36
								Atp2b4	-0.469134	1.07727e-21	1.85765e-17	0.066	0.271
								Rtn1	-0.469534	2.32147e-20	4.00315e-16	0.066	0.26
								St5	-0.470099	6.41587e-21	1.10635e-16	0.157	0.398
								Ankrd12	-0.470106	7.71979e-25	1.3312e-20	0.168	0.438
								Krt8	-0.470671	5.3426e-19	9.21279e-15	0.525	0.774
								Tgfbr3	-0.470793	2.92352e-21	5.04132e-17	0.07	0.274
								AABR07063281.1	-0.471888	1.50335e-23	2.59238e-19	0.155	0.415
								Ctxn1	-0.47364	2.02154e-19	3.48594e-15	0.121	0.33
								Junb	-0.474326	3.64791e-07	0.00629046	0.708	0.792
								Hsbp1	-0.476154	1.30565e-17	2.25146e-13	0.585	0.806
								Id1	-0.476409	1.25976e-10	2.17233e-06	0.517	0.688
								Kremen1	-0.476774	2.93301e-22	5.05769e-18	0.092	0.315
								Cep164	-0.477761	2.01086e-29	3.46753e-25	0.191	0.501
								RGD1564308	-0.477908	2.0865e-17	3.59796e-13	0.147	0.351
								Rogdi	-0.478188	1.67791e-24	2.89338e-20	0.223	0.495
								Odf2l	-0.478426	2.40048e-26	4.13939e-22	0.072	0.312
								Gadd45g	-0.478874	0.000215192	1	0.36	0.452
								Flnb	-0.479196	8.32741e-25	1.43598e-20	0.155	0.421
								Oscp1	-0.47921	1.08589e-23	1.87251e-19	0.081	0.31
								Dzip1	-0.479579	2.60932e-21	4.49951e-17	0.077	0.29
								Camk1	-0.47976	1.70135e-20	2.93381e-16	0.194	0.434
								Tcte1	-0.480097	1.25561e-23	2.16517e-19	0.119	0.365
								Shank2	-0.480243	6.76346e-20	1.16629e-15	0.064	0.259
								Srrm2	-0.480942	4.73322e-27	8.16197e-23	0.696	0.923
								Gchfr	-0.481004	1.62407e-22	2.80054e-18	0.108	0.334
								Tmem212	-0.481549	3.77794e-16	6.51468e-12	0.313	0.526
								Rsph3	-0.482075	1.79035e-24	3.08727e-20	0.043	0.254
								Lztfl1	-0.482349	8.42338e-19	1.45253e-14	0.175	0.4
								Nedd4	-0.482578	2.99606e-23	5.1664e-19	0.632	0.847
								Gstz1	-0.483981	1.24007e-22	2.13837e-18	0.057	0.263
								Sdccag8	-0.484015	1.40925e-27	2.43011e-23	0.138	0.418
								Fosb	-0.485923	0.00132811	1	0.725	0.749
								Lratd1	-0.48689	2.19177e-26	3.77949e-22	0.234	0.535
								Spint1	-0.488443	5.42461e-23	9.35421e-19	0.234	0.501
								Irx5	-0.488851	6.40149e-24	1.10387e-19	0.147	0.401
								Sox9	-0.490677	1.96751e-23	3.39277e-19	0.06	0.276
								Clic6	-0.490838	6.62578e-19	1.14255e-14	0.111	0.322
								Capsl	-0.490937	7.62256e-18	1.31443e-13	0.349	0.58
								Ruvbl1	-0.491212	1.50426e-23	2.59394e-19	0.245	0.514
								Iqca	-0.492565	2.0161e-22	3.47656e-18	0.206	0.465
								Rab11fip1	-0.493833	6.52353e-23	1.12492e-18	0.23	0.509
								Hsp90b1	-0.493983	2.57954e-13	4.44816e-09	0.808	0.921
								Lca5l	-0.494326	2.38379e-20	4.1106e-16	0.089	0.291
								Arfgef1	-0.494727	1.56483e-22	2.69839e-18	0.309	0.578
								Sox2	-0.494856	6.7467e-21	1.1634e-16	0.449	0.727
								Gtf3c1	-0.495015	3.35803e-22	5.79058e-18	0.17	0.42
								Isg20	-0.496051	3.47671e-29	5.99524e-25	0.225	0.541
								Fam229b	-0.497991	1.92556e-17	3.32043e-13	0.113	0.301
								Ncoa1	-0.499681	8.66872e-23	1.49483e-18	0.162	0.412
								Amotl2	-0.499749	7.28786e-29	1.25672e-24	0.115	0.393
								Marcks	-0.50086	1.23304e-13	2.12625e-09	0.538	0.729
								Evi5	-0.501326	4.82232e-22	8.3156e-18	0.236	0.505
								Zfp36	-0.502016	5.70764e-14	9.84226e-10	0.428	0.631
								AABR07021544.1	-0.502499	2.40127e-25	4.14074e-21	0.119	0.373
								Ppp5c	-0.502902	2.91516e-25	5.02691e-21	0.145	0.404
								Ddx5	-0.502918	8.11009e-33	1.3985e-28	0.872	0.973
								Dnah2	-0.502994	7.73315e-23	1.3335e-18	0.136	0.383
								Tef	-0.50467	6.74466e-26	1.16305e-21	0.091	0.335
								RGD1560242	-0.505002	1.11694e-19	1.92605e-15	0.1	0.303
								Actn1	-0.506399	1.25672e-24	2.16708e-20	0.3	0.598
								Strbp	-0.506737	2.25705e-25	3.89206e-21	0.26	0.546
								Purb	-0.50894	1.12835e-27	1.94573e-23	0.319	0.628
								AABR07068007.2	-0.509501	1.00551e-23	1.7339e-19	0.06	0.279
								Pkig	-0.510306	8.43731e-23	1.45493e-18	0.292	0.56
								Bcl9l	-0.510395	1.97455e-28	3.40491e-24	0.106	0.376
								Fos	-0.510971	1.67147e-06	0.0288228	0.889	0.848
								Nr2f2	-0.511112	7.42218e-26	1.27988e-21	0.108	0.363
								Fgf1	-0.511958	1.16401e-27	2.00723e-23	0.025	0.244
								Maats1	-0.512164	2.49688e-20	4.30562e-16	0.115	0.327
								Akap14	-0.51331	3.12731e-21	5.39273e-17	0.125	0.352
								Rabl2	-0.513346	3.35693e-24	5.7887e-20	0.202	0.463
								RGD1309139	-0.513512	7.72781e-22	1.33258e-17	0.134	0.366
								Ash1l	-0.514632	4.81186e-29	8.29757e-25	0.336	0.658
								Dnaaf3	-0.516647	6.55489e-24	1.13033e-19	0.06	0.272
								Efcab1	-0.516697	4.5393e-19	7.82756e-15	0.149	0.363
								Tmem67	-0.517351	4.03963e-26	6.96594e-22	0.085	0.333
								Mtfr2	-0.517432	4.3257e-28	7.45923e-24	0.304	0.619
								Stpg1	-0.51751	7.22943e-27	1.24664e-22	0.04	0.262
								Zmynd11	-0.518144	6.21747e-29	1.07214e-24	0.238	0.552
								Safb	-0.518498	3.19699e-22	5.51289e-18	0.206	0.456
								Ccdc186	-0.518792	5.76051e-26	9.93343e-22	0.179	0.461
								Erbin	-0.518865	1.08579e-24	1.87233e-20	0.345	0.634
								Pxk	-0.518915	4.63869e-24	7.99895e-20	0.209	0.477
								Fam92b	-0.519021	2.21245e-20	3.81515e-16	0.179	0.412
								Abhd3	-0.520566	4.36649e-20	7.52957e-16	0.142	0.36
								Dnajb13	-0.521413	1.01049e-30	1.74249e-26	0.181	0.477
								Drc3	-0.521492	3.17027e-23	5.46682e-19	0.155	0.404
								Akip1	-0.521941	1.30071e-24	2.24295e-20	0.226	0.497
								Gtf2i	-0.522178	2.01247e-28	3.4703e-24	0.342	0.672
								Arl6	-0.522434	6.6239e-21	1.14223e-16	0.198	0.436
								Stk33	-0.522455	1.29675e-25	2.23612e-21	0.045	0.268
								Wdr19	-0.522495	4.85302e-26	8.36855e-22	0.077	0.316
								Calm1	-0.523019	1.75135e-22	3.02003e-18	0.921	0.977
								Wdfy1	-0.523235	3.70734e-23	6.39294e-19	0.153	0.394
								Prkci	-0.523569	2.13648e-27	3.68414e-23	0.147	0.425
								Mt-nd1	-0.523728	3.36387e-38	5.80065e-34	0.987	0.986
								Tsga10	-0.523913	4.40958e-20	7.60388e-16	0.089	0.291
								AABR07051450.1	-0.524025	1.12985e-21	1.94831e-17	0.102	0.321
								Lamb2	-0.5245	4.41601e-23	7.61496e-19	0.108	0.341
								Lrriq4	-0.524933	4.04537e-20	6.97583e-16	0.089	0.292
								Map9	-0.525048	4.07124e-27	7.02044e-23	0.098	0.355
								Intu	-0.525069	3.73773e-25	6.44533e-21	0.064	0.289
								Magi3	-0.525328	5.14564e-25	8.87314e-21	0.066	0.294
								RGD1305347	-0.525582	1.68321e-30	2.90253e-26	0.157	0.455
								Alms1	-0.525785	7.46564e-27	1.28738e-22	0.079	0.33
								Ccdc189	-0.525815	2.57452e-24	4.4395e-20	0.166	0.422
								Dnajb6	-0.526699	1.82385e-29	3.14505e-25	0.192	0.491
								Mylk	-0.527384	3.56267e-23	6.14347e-19	0.047	0.249
								Son	-0.527671	3.48962e-30	6.0175e-26	0.579	0.867
								Ppp1cb	-0.528498	9.04947e-21	1.56049e-16	0.442	0.708
								Wwp1	-0.529258	1.08572e-23	1.87221e-19	0.136	0.384
								Dnal1	-0.531103	3.63669e-23	6.2711e-19	0.106	0.333
								Suds3	-0.532065	3.67961e-25	6.34512e-21	0.209	0.484
								Sdc2	-0.533165	5.68165e-26	9.79743e-22	0.187	0.459
								Ank3	-0.535561	3.74181e-24	6.45238e-20	0.185	0.452
								Col4a1	-0.535691	3.32851e-29	5.73969e-25	0.034	0.275
								Senp6	-0.536521	9.82215e-29	1.69373e-24	0.332	0.652
								Ankrd42	-0.537715	6.85648e-27	1.18233e-22	0.134	0.402
								Kank1	-0.538998	9.45445e-28	1.63032e-23	0.098	0.358
								Ell3	-0.539925	1.78156e-23	3.07212e-19	0.036	0.235
								Hmgn3	-0.540798	5.1648e-25	8.90619e-21	0.377	0.687
								RGD1309534	-0.54084	1.0194e-19	1.75785e-15	0.166	0.393
								Ift81	-0.541035	8.98364e-26	1.54914e-21	0.172	0.44
								Fsip1	-0.541779	3.87985e-25	6.69042e-21	0.098	0.337
								Zdhhc1	-0.543645	8.34146e-25	1.4384e-20	0.177	0.443
								Galm	-0.544054	4.11143e-24	7.08975e-20	0.096	0.33
								Cd164l2	-0.544184	3.27669e-26	5.65032e-22	0.221	0.509
								Ift46	-0.544546	1.77387e-29	3.05887e-25	0.179	0.482
								Cep104	-0.544775	1.52554e-28	2.63064e-24	0.115	0.388
								Cep350	-0.545108	3.59968e-24	6.20728e-20	0.175	0.443
								Ccdc96	-0.54621	1.24144e-22	2.14074e-18	0.17	0.421
								Plac8	-0.546951	7.4803e-06	0.12899	0.051	0.123
								Pfkl	-0.5474	2.61803e-27	4.51452e-23	0.172	0.451
								Trip11	-0.549664	6.84303e-27	1.18001e-22	0.308	0.609
								Krt18	-0.549907	2.61943e-22	4.51694e-18	0.315	0.58
								Myo6	-0.55212	2.5459e-23	4.39014e-19	0.253	0.531
								Kat6a	-0.552239	4.21272e-28	7.26442e-24	0.221	0.522
								Kifap3	-0.552971	7.12143e-31	1.22802e-26	0.258	0.566
								Ift88	-0.556112	2.9837e-26	5.14509e-22	0.174	0.447
								Ccdc181	-0.556546	2.031e-22	3.50226e-18	0.298	0.56
								Cldn7	-0.557445	1.90971e-25	3.2931e-21	0.353	0.63
								Tp73	-0.55775	2.66839e-29	4.60137e-25	0.104	0.378
								Insig1	-0.557758	9.94955e-29	1.7157e-24	0.213	0.515
								Mrfap1	-0.557885	8.60974e-30	1.48466e-25	0.583	0.858
								St3gal2	-0.558386	3.72701e-26	6.42685e-22	0.096	0.348
								Cntrl	-0.558565	1.10502e-24	1.9055e-20	0.132	0.378
								Pgrmc1	-0.560698	3.23595e-25	5.58007e-21	0.526	0.804
								Spata17	-0.562355	3.03409e-23	5.23199e-19	0.121	0.36
								Arl4a	-0.56346	4.71239e-26	8.12605e-22	0.274	0.57
								Sipa1l1	-0.563609	3.27325e-27	5.64438e-23	0.132	0.402
								Pnisr	-0.563966	8.11651e-30	1.39961e-25	0.325	0.651
								Kmt5b	-0.564215	8.37094e-24	1.44348e-19	0.13	0.37
								Elof1	-0.5664	5.86621e-22	1.01157e-17	0.489	0.759
								Mbnl2	-0.566595	2.54427e-28	4.38733e-24	0.383	0.694
								Fsd1l	-0.567108	6.5209e-28	1.12446e-23	0.06	0.307
								Ptprf	-0.569054	6.80556e-30	1.17355e-25	0.442	0.781
								Wdr31	-0.569615	1.82349e-26	3.14442e-22	0.098	0.348
								Atp1b1	-0.570294	1.37794e-26	2.37612e-22	0.651	0.879
								Hddc3	-0.570728	3.61862e-24	6.23995e-20	0.155	0.415
								Itpr1	-0.571107	8.16147e-33	1.40736e-28	0.091	0.377
								Rpap3	-0.571419	1.07473e-27	1.85326e-23	0.17	0.448
								Asnsd1	-0.571474	2.49702e-22	4.30585e-18	0.1	0.324
								Enah	-0.571688	1.38335e-27	2.38545e-23	0.175	0.46
								Kif1b	-0.571789	4.45471e-26	7.6817e-22	0.347	0.645
								Cabcoco1	-0.573465	8.31027e-26	1.43302e-21	0.136	0.395
								Zc3h14	-0.574226	4.74974e-31	8.19044e-27	0.196	0.512
								AABR07056633.1	-0.574864	5.5362e-26	9.54663e-22	0.068	0.3
								Vps13a	-0.575116	8.02325e-26	1.38353e-21	0.153	0.416
								Gcc2	-0.575868	3.05736e-22	5.27211e-18	0.36	0.617
								Fyco1	-0.576913	1.37303e-32	2.36765e-28	0.096	0.389
								Rassf9	-0.577632	3.99041e-29	6.88106e-25	0.174	0.467
								Tubb4b	-0.578023	2.18653e-19	3.77045e-15	0.67	0.881
								Txnrd1	-0.578567	1.51835e-30	2.61824e-26	0.223	0.544
								Ccpg1os	-0.581152	6.87792e-26	1.18603e-21	0.24	0.521
								Ccdc88c	-0.582999	1.54997e-28	2.67276e-24	0.251	0.558
								Clic3	-0.583277	1.24765e-23	2.15146e-19	0.16	0.409
								Dnajc1	-0.584594	2.65656e-27	4.58098e-23	0.208	0.489
								Paip2	-0.588498	2.9044e-27	5.00835e-23	0.521	0.811
								Ulk4	-0.589007	2.63211e-25	4.5388e-21	0.068	0.296
								Plagl1	-0.589542	2.56403e-26	4.42141e-22	0.011	0.211
								Fam81a	-0.591486	3.3418e-23	5.76259e-19	0.106	0.337
								Aplp2	-0.592727	5.1362e-26	8.85686e-22	0.515	0.782
								LOC688801	-0.592939	8.54615e-23	1.4737e-18	0.125	0.355
								Ccdc78	-0.592994	9.1238e-25	1.57331e-20	0.175	0.438
								Ccdc173	-0.594192	7.95401e-24	1.37159e-19	0.151	0.402
								Hap1	-0.594681	1.4372e-28	2.47831e-24	0.066	0.313
								Mdm1	-0.595833	1.84561e-27	3.18257e-23	0.077	0.322
								AC103535.1	-0.596535	5.01873e-23	8.65429e-19	0.175	0.426
								Dnai2	-0.597329	4.53893e-22	7.82693e-18	0.155	0.395
								Osbpl3	-0.598162	3.94652e-27	6.80538e-23	0.17	0.45
								Nipbl	-0.598408	1.09932e-32	1.89567e-28	0.364	0.702
								Phf3	-0.599409	1.9916e-30	3.43432e-26	0.366	0.692
								Tspan3	-0.600371	9.07387e-32	1.5647e-27	0.455	0.786
								Cfap298	-0.601751	1.33892e-25	2.30883e-21	0.492	0.769
								Lca5	-0.601891	8.86499e-27	1.52868e-22	0.138	0.405
								Bod1l1	-0.603788	2.04449e-30	3.52552e-26	0.245	0.549
								Cfap70	-0.604498	9.99183e-27	1.72299e-22	0.198	0.477
								Vwa3a	-0.60493	2.08573e-25	3.59663e-21	0.143	0.403
								Jun	-0.606584	2.65133e-15	4.57194e-11	0.885	0.884
								Bptf	-0.607512	1.76056e-33	3.03591e-29	0.313	0.652
								Prom1	-0.608465	2.01745e-30	3.4789e-26	0.415	0.738
								Snx24	-0.609236	6.58931e-26	1.13626e-21	0.102	0.347
								LOC102554838	-0.609655	1.28489e-26	2.21566e-22	0.187	0.461
								Cc2d2a	-0.61121	1.90631e-27	3.28724e-23	0.108	0.368
								Shroom3	-0.612337	1.37596e-25	2.37271e-21	0.145	0.403
								Dpcd	-0.612425	6.73732e-24	1.16178e-19	0.342	0.616
								LOC680885	-0.612645	1.95628e-20	3.3734e-16	0.421	0.657
								Erich2	-0.614534	1.72766e-24	2.97918e-20	0.183	0.447
								Btg2	-0.615251	7.92622e-07	0.013668	0.787	0.793
								Efcab2	-0.615716	2.07402e-26	3.57644e-22	0.143	0.399
								Clu	-0.616844	2.89378e-23	4.99003e-19	0.485	0.735
								Plxnb2	-0.617166	1.86474e-27	3.21555e-23	0.366	0.672
								Ccdc180	-0.617186	4.67965e-30	8.06959e-26	0.183	0.488
								LOC103692716	-0.619974	9.91242e-21	1.7093e-16	0.658	0.838
								Bmp4	-0.622074	2.74175e-29	4.72788e-25	0.053	0.3
								Cst6	-0.623074	1.68196e-25	2.90038e-21	0.385	0.694
								Cluap1	-0.62529	2.24701e-33	3.87475e-29	0.166	0.484
								Ccdc134	-0.625693	1.17264e-31	2.0221e-27	0.136	0.435
								Hexb	-0.62691	2.02856e-18	3.49805e-14	0.242	0.469
								Efemp1	-0.626957	4.899e-26	8.44783e-22	0.036	0.247
								Clip1	-0.62901	8.25192e-34	1.42296e-29	0.215	0.551
								AABR07030901.1	-0.63311	3.00204e-30	5.17672e-26	0.085	0.362
								Crim1	-0.63366	4.81972e-33	8.31113e-29	0.096	0.385
								Spef2	-0.63619	6.77467e-29	1.16822e-24	0.198	0.497
								Cyp2f4	-0.638085	5.56806e-12	9.60157e-08	0.094	0.236
								Ccdc17	-0.638486	8.62355e-29	1.48705e-24	0.338	0.664
								Fam81b	-0.640666	2.49944e-31	4.31003e-27	0.115	0.404
								Aig1	-0.64483	4.07175e-30	7.02133e-26	0.279	0.588
								Lrrc6	-0.645754	1.466e-28	2.52797e-24	0.117	0.386
								Tob1	-0.646643	6.79251e-32	1.1713e-27	0.391	0.723
								Ropn1l	-0.647361	8.73708e-26	1.50662e-21	0.264	0.55
								Zbbx	-0.647718	6.47448e-27	1.11646e-22	0.143	0.41
								Wdr35	-0.649094	3.82885e-32	6.60247e-28	0.147	0.447
								Nat9	-0.650739	4.62677e-33	7.9784e-29	0.315	0.652
								Cspp1	-0.651926	6.37178e-33	1.09875e-28	0.206	0.532
								Lrrc46	-0.653575	2.6566e-27	4.58104e-23	0.272	0.563
								Chd4	-0.656203	9.10341e-31	1.56979e-26	0.475	0.773
								Mt-nd2	-0.656997	4.39943e-41	7.58637e-37	0.972	0.989
								Dnah1	-0.659996	2.57557e-30	4.44132e-26	0.211	0.52
								Dyrk3	-0.660247	5.68431e-30	9.80202e-26	0.132	0.412
								Nbl1	-0.66049	5.28009e-32	9.10498e-28	0.243	0.568
								Slc34a3	-0.663913	2.25464e-29	3.8879e-25	0.049	0.294
								Fam216a	-0.664304	1.18758e-28	2.04786e-24	0.236	0.53
								Ift122	-0.664811	2.31571e-31	3.99322e-27	0.153	0.455
								Tacc2	-0.666469	4.35826e-34	7.51539e-30	0.198	0.526
								Fam13a	-0.666839	3.71867e-33	6.41247e-29	0.057	0.326
								T2	-0.667004	1.79142e-26	3.08913e-22	0.172	0.449
								RGD1306233	-0.66808	1.24061e-28	2.13931e-24	0.238	0.542
								Ccdc65	-0.669671	2.50125e-27	4.31315e-23	0.219	0.506
								Hipk3	-0.669694	2.45468e-30	4.23285e-26	0.115	0.394
								Cfap69	-0.670689	3.05626e-31	5.27022e-27	0.198	0.504
								Arl13b	-0.671908	3.96662e-35	6.84004e-31	0.14	0.466
								Spag6l	-0.672175	2.52555e-29	4.35506e-25	0.198	0.493
								Hectd1	-0.672665	1.29553e-35	2.23401e-31	0.292	0.642
								Spag8	-0.677469	2.69866e-27	4.65356e-23	0.109	0.366
								Eps8l2	-0.678642	3.31251e-33	5.7121e-29	0.289	0.629
								Efhc1	-0.678881	2.64584e-28	4.56249e-24	0.202	0.491
								Fhl1	-0.680083	3.67581e-29	6.33856e-25	0.219	0.512
								Prc1	-0.681566	7.32543e-25	1.2632e-20	0.16	0.419
								RGD1562029	-0.681681	6.99935e-29	1.20697e-24	0.094	0.365
								Cpe	-0.682652	1.52525e-29	2.63014e-25	0.025	0.253
								Dcdc5	-0.684337	1.29367e-31	2.2308e-27	0.081	0.354
								Fank1	-0.685587	1.31035e-28	2.25957e-24	0.136	0.414
								Cfap36	-0.687249	7.15474e-31	1.23376e-26	0.3	0.604
								Nr4a1	-0.689434	4.4149e-23	7.61306e-19	0.136	0.37
								Fbxo15	-0.689436	4.46727e-30	7.70336e-26	0.143	0.435
								Deup1	-0.689481	7.42321e-27	1.28006e-22	0.089	0.336
								Ift74	-0.691187	1.21895e-29	2.10195e-25	0.287	0.598
								Mab21l4	-0.69136	3.77512e-29	6.50982e-25	0.111	0.381
								Cep126	-0.692555	7.1477e-29	1.23255e-24	0.275	0.578
								Rbp4	-0.692583	4.35519e-23	7.51009e-19	0.113	0.348
								Ttc25	-0.694294	3.0534e-29	5.26529e-25	0.153	0.435
								Dnali1	-0.694795	6.40343e-28	1.10421e-23	0.255	0.538
								Lrrc34	-0.695283	1.24559e-33	2.1479e-29	0.258	0.578
								Cfap161	-0.695934	1.11453e-30	1.92189e-26	0.2	0.498
								AABR07049790.1	-0.701936	6.46801e-35	1.11534e-30	0.221	0.547
								Ccn1	-0.702094	6.37136e-23	1.09868e-18	0.234	0.495
								Cdh1	-0.70353	8.26189e-37	1.42468e-32	0.358	0.714
								Fam216b	-0.70527	2.68462e-28	4.62936e-24	0.174	0.444
								Foxa2	-0.705508	3.53873e-34	6.10219e-30	0.119	0.42
								Odf2	-0.706134	7.8778e-35	1.35845e-30	0.181	0.501
								Mapk15	-0.708608	7.69653e-30	1.32719e-25	0.181	0.473
								Dydc2	-0.70904	4.45433e-26	7.68105e-22	0.298	0.58
								Papss1	-0.709106	2.70652e-34	4.66712e-30	0.383	0.716
								AC134224.3	-0.710208	1.25336e-53	2.16129e-49	1	0.992
								LOC108348061	-0.71121	3.43611e-29	5.92523e-25	0.542	0.808
								Cfap77	-0.713391	9.6203e-30	1.65892e-25	0.242	0.537
								Gstm1	-0.715901	9.85567e-28	1.69951e-23	0.657	0.846
								Aqp4	-0.717942	1.22301e-35	2.10896e-31	0.319	0.675
								Arl3	-0.71996	5.29131e-37	9.12434e-33	0.228	0.583
								Dusp14	-0.724828	2.62037e-33	4.51856e-29	0.198	0.521
								Tchp	-0.724982	1.62214e-35	2.79723e-31	0.149	0.467
								Cep162	-0.726913	9.61684e-29	1.65833e-24	0.138	0.411
								Fam161a	-0.72714	1.41212e-32	2.43506e-28	0.083	0.367
								Tspan1	-0.728691	2.34228e-30	4.03903e-26	0.574	0.809
								Cetn2	-0.729261	2.85419e-32	4.92177e-28	0.374	0.69
								Igfbp2	-0.731573	1.69967e-10	2.93091e-06	0.377	0.525
								Ddah1	-0.732206	1.93808e-34	3.34202e-30	0.219	0.545
								Saraf	-0.732712	1.18546e-33	2.0442e-29	0.355	0.674
								Oxct1	-0.732981	2.08518e-36	3.59568e-32	0.202	0.545
								Cfap206	-0.733248	3.448e-32	5.94573e-28	0.143	0.446
								Spag1	-0.733439	2.57044e-29	4.43247e-25	0.168	0.456
								Fat1	-0.73561	1.76423e-39	3.04224e-35	0.27	0.643
								Tjp3	-0.738431	1.40399e-34	2.42103e-30	0.113	0.415
								Ephx1	-0.740394	5.64563e-38	9.73533e-34	0.538	0.85
								Armc4	-0.741094	4.96739e-36	8.56578e-32	0.106	0.417
								Enkur	-0.742062	2.12035e-28	3.65633e-24	0.247	0.534
								Serinc5	-0.742229	1.48041e-36	2.55282e-32	0.087	0.393
								Togaram1	-0.74223	3.72181e-36	6.41789e-32	0.168	0.495
								Odf3b	-0.744814	6.64119e-28	1.14521e-23	0.257	0.55
								AC127084.5	-0.750545	7.23145e-35	1.24699e-30	0.064	0.349
								Scgb1c1	-0.75148	0.305786	1	0.158	0.134
								Pebp1	-0.751703	3.08522e-40	5.32016e-36	0.719	0.914
								Ccdc146	-0.754409	1.09794e-31	1.89329e-27	0.155	0.454
								Ccp110	-0.754885	1.20837e-37	2.08371e-33	0.123	0.443
								Ift27	-0.755014	3.32395e-32	5.73181e-28	0.277	0.582
								Cep131	-0.757345	4.36765e-32	7.53158e-28	0.151	0.452
								Cd24	-0.762015	4.06295e-30	7.00616e-26	0.713	0.911
								Tmod3	-0.765133	1.26717e-33	2.1851e-29	0.432	0.741
								Prr29	-0.767031	2.25997e-30	3.8971e-26	0.26	0.559
								Cfap126	-0.767331	1.58736e-23	2.73725e-19	0.498	0.687
								Mettl7a	-0.771239	3.12343e-41	5.38605e-37	0.504	0.841
								Map1a	-0.773539	3.73738e-34	6.44473e-30	0.074	0.36
								Zc2hc1a	-0.773925	2.88311e-34	4.97164e-30	0.132	0.432
								Rpgrip1l	-0.773941	2.30568e-35	3.97591e-31	0.228	0.569
								Dync2li1	-0.776337	4.9615e-32	8.55562e-28	0.24	0.555
								Spa17	-0.778455	1.33412e-33	2.30056e-29	0.381	0.687
								Catip	-0.7817	3.65614e-37	6.30464e-33	0.147	0.473
								Dek	-0.782609	2.88656e-38	4.97759e-34	0.436	0.774
								LOC499240	-0.784475	1.90182e-37	3.2795e-33	0.1	0.416
								Ptpn13	-0.784845	1.27366e-37	2.19629e-33	0.236	0.571
								AABR07005985.1	-0.784971	1.02439e-38	1.76646e-34	0.106	0.431
								Ech1	-0.785093	7.10359e-32	1.22494e-27	0.436	0.743
								Sntn	-0.786452	3.69764e-24	6.37621e-20	0.421	0.659
								Atp2a2	-0.789271	4.29864e-39	7.41258e-35	0.442	0.793
								Creg1	-0.791025	2.65737e-24	4.58238e-20	0.368	0.633
								Bbof1	-0.791972	4.69233e-35	8.09146e-31	0.236	0.563
								RGD1561795	-0.794494	6.11458e-35	1.0544e-30	0.096	0.396
								Hsp90ab1	-0.798253	1.59037e-69	2.74243e-65	0.983	0.996
								Cavin2	-0.798285	6.14305e-37	1.05931e-32	0.132	0.457
								Azin1	-0.799187	1.66226e-36	2.86641e-32	0.328	0.668
								Kif27	-0.799691	3.78496e-36	6.52678e-32	0.106	0.414
								Sptan1	-0.802959	6.53949e-41	1.12767e-36	0.279	0.65
								Calm3	-0.803606	6.36451e-32	1.0975e-27	0.564	0.803
								Fhdc1	-0.806351	3.19476e-36	5.50904e-32	0.058	0.345
								Syt5	-0.806524	1.1554e-31	1.99237e-27	0.221	0.51
								Dnah7	-0.807435	6.40353e-29	1.10423e-24	0.294	0.576
								Dync2h1	-0.811833	9.67927e-37	1.66909e-32	0.23	0.57
								Naga	-0.815576	3.28539e-39	5.66533e-35	0.304	0.647
								Synm	-0.816639	3.5988e-35	6.20577e-31	0.053	0.333
								Ift43	-0.817146	8.8224e-38	1.52133e-33	0.304	0.648
								Myb	-0.81938	3.59385e-36	6.19723e-32	0.087	0.395
								Rock2	-0.819661	6.7384e-38	1.16197e-33	0.27	0.624
								Rock1	-0.821701	7.01493e-39	1.20965e-34	0.385	0.727
								AABR07041096.1	-0.821891	6.83157e-27	1.17804e-22	0.442	0.713
								Spaca9	-0.822161	1.53585e-30	2.64842e-26	0.266	0.575
								Tekt1	-0.823655	5.33351e-32	9.19711e-28	0.272	0.575
								Trim37	-0.824312	1.03077e-35	1.77746e-31	0.174	0.495
								Adgb	-0.824983	1.52877e-36	2.63622e-32	0.192	0.527
								Mt-nd3	-0.826716	4.7589e-41	8.20625e-37	0.568	0.865
								RGD1564149	-0.829095	9.87488e-34	1.70282e-29	0.166	0.465
								Ccn3	-0.830281	9.40804e-30	1.62232e-25	0.211	0.498
								Resf1	-0.834232	1.9367e-31	3.33965e-27	0.449	0.726
								RGD1565611	-0.83924	1.97456e-30	3.40493e-26	0.396	0.662
								Myo5c	-0.841184	8.0038e-39	1.38017e-34	0.111	0.437
								AABR07015057.1	-0.84284	6.06453e-34	1.04577e-29	0.085	0.383
								Tmed4	-0.843074	2.3461e-33	4.04562e-29	0.36	0.657
								Tmem107	-0.843122	4.4051e-37	7.59616e-33	0.336	0.659
								Dnai1	-0.850155	4.86527e-38	8.38967e-34	0.192	0.53
								AC108574.1	-0.850797	4.35239e-41	7.50526e-37	0.06	0.379
								Dzip1l	-0.852599	3.61505e-41	6.2338e-37	0.166	0.515
								Rfx2	-0.852912	7.11033e-42	1.2261e-37	0.109	0.448
								Nedd4l	-0.857262	2.48818e-46	4.29061e-42	0.143	0.526
								Ccdc40	-0.857623	5.77325e-36	9.9554e-32	0.258	0.583
								Ahnak	-0.8635	1.59279e-30	2.74661e-26	0.562	0.803
								Tns3	-0.863974	1.30123e-47	2.24385e-43	0.189	0.582
								Anxa11	-0.864	8.26103e-45	1.42453e-40	0.391	0.745
								Txnip	-0.865211	3.02378e-32	5.2142e-28	0.692	0.899
								Tsc22d1	-0.86526	9.39024e-49	1.61925e-44	0.587	0.895
								Phldb2	-0.866288	7.45796e-43	1.28605e-38	0.04	0.359
								Hsph1	-0.875111	1.75045e-29	3.01847e-25	0.583	0.812
								Akap8l	-0.877269	1.47972e-47	2.55163e-43	0.17	0.569
								Zmynd10	-0.878284	5.04238e-42	8.69508e-38	0.27	0.629
								Sgcb	-0.878444	1.64635e-40	2.83897e-36	0.177	0.531
								Pecr	-0.879456	4.98406e-31	8.59451e-27	0.396	0.687
								Ca8	-0.880163	5.77146e-36	9.95231e-32	0.253	0.589
								Mt-nd5	-0.887742	9.82241e-35	1.69378e-30	0.709	0.922
								Pnma8b	-0.890848	3.66901e-43	6.32684e-39	0.051	0.377
								Crip2	-0.891197	5.61116e-44	9.67589e-40	0.4	0.758
								Ldlrad1	-0.891434	7.01312e-33	1.20934e-28	0.308	0.61
								Wdr78	-0.895682	5.63999e-34	9.7256e-30	0.342	0.65
								Ift57	-0.896055	9.52871e-39	1.64313e-34	0.306	0.632
								Spata18	-0.89878	3.07915e-38	5.30968e-34	0.189	0.531
								Kif21a	-0.898972	7.45478e-44	1.2855e-39	0.155	0.531
								Hspa4l	-0.901003	7.5173e-38	1.29628e-33	0.179	0.503
								Gas8	-0.907472	2.12742e-39	3.66852e-35	0.172	0.504
								Dnah12	-0.911373	3.20172e-30	5.52104e-26	0.557	0.719
								Rgs22	-0.91606	3.07731e-33	5.30651e-29	0.345	0.647
								Gas6	-0.926165	5.32835e-45	9.1882e-41	0.168	0.539
								Rsph10b	-0.927421	1.38681e-43	2.39141e-39	0.262	0.631
								Tspan2	-0.928781	1.2241e-43	2.11084e-39	0.145	0.503
								Ccdc113	-0.932144	5.72969e-38	9.88028e-34	0.287	0.616
								Snhg11	-0.932427	7.38007e-41	1.27262e-36	0.064	0.38
								Casc1	-0.938488	1.16518e-43	2.00923e-39	0.202	0.569
								Cfap100	-0.943147	1.90186e-39	3.27957e-35	0.185	0.537
								RGD1561916	-0.948937	1.40008e-29	2.4143e-25	0.387	0.641
								Terf2ip	-0.950491	9.7911e-28	1.68838e-23	0.572	0.783
								Kif3a	-0.950533	1.62815e-50	2.80758e-46	0.189	0.581
								Fam149a	-0.952435	2.46336e-40	4.24782e-36	0.158	0.495
								Ttc21a	-0.956714	3.64189e-44	6.28007e-40	0.149	0.509
								Sema3e	-0.961249	1.51116e-46	2.60585e-42	0.038	0.373
								Drc1	-0.965981	1.22071e-45	2.105e-41	0.232	0.61
								Net1	-0.971083	3.49223e-50	6.02201e-46	0.404	0.777
								Tekt4	-0.977297	2.61906e-40	4.51631e-36	0.225	0.561
								Cd55	-0.980262	5.07772e-43	8.75602e-39	0.181	0.538
								Pcm1	-0.985839	3.53141e-46	6.08957e-42	0.432	0.781
								Ezr	-0.989555	3.50917e-54	6.05121e-50	0.525	0.856
								Ak7	-0.994518	1.629e-39	2.80905e-35	0.264	0.597
								Sqle	-0.995521	8.41172e-52	1.45052e-47	0.221	0.629
								Prdx6	-0.995807	8.29533e-40	1.43045e-35	0.717	0.91
								Hspb1	-0.997605	6.8474e-22	1.18077e-17	0.604	0.787
								Iqcg	-1.00371	1.43368e-39	2.47223e-35	0.191	0.533
								Cep83	-1.00515	5.66745e-44	9.77295e-40	0.194	0.555
								Myh14	-1.00551	1.90378e-46	3.28288e-42	0.183	0.557
								Pam	-1.0099	4.05233e-53	6.98784e-49	0.081	0.466
								Kng1	-1.01007	1.74747e-31	3.01334e-27	0.266	0.58
								Csrp2	-1.01946	1.72759e-38	2.97906e-34	0.374	0.683
								Cldn3	-1.02828	1.16164e-47	2.00312e-43	0.317	0.688
								Ak9	-1.0299	9.31116e-41	1.60562e-36	0.336	0.662
								Golgb1	-1.03799	3.8247e-47	6.59532e-43	0.453	0.788
								Fdxr	-1.0466	9.47382e-29	1.63367e-24	0.134	0.402
								Calml4	-1.05501	5.66684e-42	9.7719e-38	0.177	0.528
								Ckb	-1.05589	2.55095e-40	4.39886e-36	0.555	0.789
								Gsn	-1.05609	4.9765e-40	8.58148e-36	0.749	0.918
								2023-03-02	-1.05778	1.06998e-47	1.84508e-43	0.47	0.82
								Wdr60	-1.05808	1.73333e-46	2.98895e-42	0.257	0.639
								AABR07056636.1	-1.05882	5.42269e-48	9.35088e-44	0.14	0.516
								Dnah6	-1.06392	4.29038e-39	7.39834e-35	0.404	0.682
								Hipk1	-1.06527	1.59558e-51	2.75142e-47	0.313	0.708
								AC134224.1	-1.06785	4.86978e-45	8.39745e-41	0.872	0.96
								Cfap43	-1.06998	4.98769e-37	8.60077e-33	0.417	0.689
								Ccdc153	-1.07189	7.50042e-36	1.29337e-31	0.494	0.714
								Cep290	-1.08327	8.32994e-42	1.43642e-37	0.364	0.68
								Rsph9	-1.08707	5.99406e-41	1.03362e-36	0.349	0.66
								Taf6	-1.08975	4.06502e-56	7.00973e-52	0.16	0.58
								Dnaja4	-1.09207	3.59516e-45	6.1995e-41	0.17	0.526
								Tuba1a	-1.09232	1.13997e-39	1.96576e-35	0.666	0.862
								Mns1	-1.09977	4.2566e-41	7.34009e-37	0.334	0.652
								Cdc14a	-1.104	2.99177e-51	5.15901e-47	0.223	0.623
								Dnah5	-1.1078	3.37547e-48	5.82066e-44	0.132	0.507
								Alas1	-1.1094	5.57108e-36	9.60677e-32	0.492	0.772
								Ccdc39	-1.11426	1.16353e-44	2.00639e-40	0.302	0.651
								Wdr63	-1.13203	4.86301e-44	8.38578e-40	0.24	0.593
								Cfap20	-1.13318	3.68062e-58	6.34687e-54	0.262	0.675
								Cyp2s1	-1.14251	3.64541e-55	6.28614e-51	0.106	0.51
								Nudt4	-1.14621	2.22414e-53	3.8353e-49	0.436	0.798
								Osbpl6	-1.14961	7.60081e-54	1.31068e-49	0.192	0.599
								Mlf1	-1.1522	1.91963e-41	3.31021e-37	0.385	0.689
								Spag17	-1.15993	7.109e-46	1.22588e-41	0.268	0.629
								Traf3ip1	-1.16531	1.29493e-47	2.23298e-43	0.317	0.667
								Olfml2a	-1.16987	6.1972e-58	1.06865e-53	0.143	0.56
								Ighm	-1.17743	0.0114954	1	0.083	0.127
								Arhgap18	-1.18868	6.42425e-53	1.1078e-48	0.285	0.663
								Cfap65	-1.1895	2.10518e-57	3.63017e-53	0.166	0.588
								Fgfbp1	-1.2213	2.28321e-27	3.93717e-23	0.292	0.552
								Rsph1	-1.22766	1.09158e-44	1.88232e-40	0.319	0.645
								Dnah11	-1.25693	3.55647e-54	6.13277e-50	0.192	0.598
								Lrriq1	-1.26229	7.62423e-51	1.31472e-46	0.309	0.666
								Dnah9	-1.27083	1.59753e-54	2.75478e-50	0.225	0.626
								Cfap45	-1.29309	2.92981e-46	5.05216e-42	0.364	0.676
								AC134224.2	-1.34314	3.87283e-61	6.67831e-57	0.33	0.733
								Wdr66	-1.35569	1.21022e-51	2.08691e-47	0.377	0.699
								Sptbn1	-1.38137	2.21077e-67	3.81225e-63	0.338	0.762
								Akap9	-1.41585	2.92238e-65	5.03935e-61	0.506	0.842
								LOC100361866	-1.42054	8.44774e-32	1.45673e-27	0.03	0.275
								Id4	-1.45824	2.58505e-68	4.45765e-64	0.174	0.633
								Gpr155	-1.47576	3.15335e-56	5.43764e-52	0.325	0.694
								Slc23a2	-1.48358	3.69147e-63	6.36558e-59	0.162	0.591
								Hydin	-1.49229	2.17673e-53	3.75356e-49	0.372	0.69
[truncated: 19 more rows]
