# Supplementary material for: Real‐Time Evolutionary Landscape of the Bronchial Epithelium and Corresponding Dynamic Immune Cell Alterations in Lung Squamous Cell Carcinogenesis
Source: Adv Sci (Weinh). 2025 Jun 5;12(31):e13256. doi: 10.1002/advs.202413256 (PMC12376527; doi:10.1002/advs.202413256)
Supplement: Supplementary file 5 — Supplemental Table 4 [file ADVS-12-e13256-s004.xlsx]

## Sheet: Sheet1
Supplementary Table 4. List of top 20 genes specific to the states of monocyte and macrophage transitions
State1						State2						State3
Genes	log2FC	p-value	PCT1	PCT2		Genes	log2FC	p-value	PCT1	PCT2		Genes	log2FC	p-value	PCT1	PCT2
Il1b	2.79467	0	0.952	0.081		Dab2	2.24188	0	0.633	0.146		Trem2	2.07979	0	0.629	0.059
G0s2	2.23105	0	0.87	0.046		Fcrla	2.17188	0	0.916	0.225		Fabp5	1.80903	0	0.826	0.222
Spn	2.09672	0	0.787	0.064		Prg4	2.07273	0	0.729	0.133		Ctsk	1.75577	0	0.951	0.442
Ccl5	1.93845	0	0.871	0.147		Serpinb10	1.98445	0	0.594	0.077		Meis3	1.71115	0	0.687	0.154
Nrp1	1.85904	0	0.776	0.049		Gpd1	1.95628	0	0.644	0.112		Pld3	1.70781	0	0.557	0.059
Ly6e	1.83314	0	0.683	0.016		Alox5	1.91644	0	0.501	0.048		Qsox1	1.6425	0	0.945	0.453
Nr4a1	1.82983	0	0.895	0.209		Ramp3	1.81069	0	0.775	0.176		Clec10a	1.57327	0	0.725	0.219
Slfn4	1.82944	0	0.75	0.095		Alox15	1.76702	0	0.87	0.273		Rarres1	1.5547	0	0.401	0.064
Fyb1	1.76828	0	0.68	0.102		Clca2	1.70588	0	0.975	0.391		Cela1	1.44409	0	0.499	0.101
Slfn5	1.68237	0	0.815	0.238		Tac1	1.6728	0	0.986	0.404		Igf1	1.43696	0	0.331	0.013
Samhd1	1.66696	0	0.588	0.065		Fcgrt	1.63286	0	0.598	0.111		Gpnmb	1.43059	0	0.288	0.026
Tgfbi	1.66266	0	0.557	0.022		Abcd2	1.63176	0	0.982	0.371		Arg1	1.37482	0	0.488	0.114
Sik1	1.6367	0	0.58	0.038		Dst	1.60424	0	0.991	0.443		Atp6v0d2	1.32618	0	0.397	0.029
Ezr	1.61658	0	0.768	0.222		Ccdc80	1.57314	0	0.583	0.135		Pf4	1.31763	0	0.591	0.137
Slc28a2	1.61304	0	0.606	0.054		Xrcc5	1.56586	0	0.928	0.377		Fcgr2b	1.31375	0	0.813	0.33
Srgn	1.57434	0	0.5	0.019		Lima1	1.5486	0	0.885	0.336		Slamf9	1.30217	0	0.46	0.066
Plac8	1.57297	0	0.483	0.028		Optn	1.53016	0	0.996	0.479		Hexa	1.27663	0	0.747	0.354
Limd2	1.54531	0	0.523	0.014		Mrc1	1.49263	0	0.921	0.359		Syngr1	1.25346	0	0.702	0.27
Pld4	1.53184	0	0.568	0.064		Prodh2	1.49023	0	0.649	0.182		Ifitm2	1.24495	0	0.494	0.166
Eno3	1.50443	0	0.761	0.226		C2	1.48426	0	0.7	0.222		Apoe	1.23062	1.24151e-287	0.308	0.092
